# Supplementary material for: Genome Assembly for a Yunnan-Guizhou Plateau “3E” Fish, Anabarilius grahami (Regan), and Its Evolutionary and Genetic Applications
Source: Front Genet. 2018 Dec 4;9:614. doi: 10.3389/fgene.2018.00614 (PMC6288284; doi:10.3389/fgene.2018.00614)
Supplement: Supplementary file 1 [file Table_1.XLSX]

## Sheet: Table S1
Table S1. Statistics of raw sequencing data of A. grahami
Pair-end libraries	Insert Size	Total Data(G)	Reads Length	Sequence coverage (X)
Hiseq Reads	200bp	82.66	125	82.66
	500bp	46.89	125	46.89
	800bp	18.79	125	18.79
	2kb	42.41	125	42.41
	5kb	19.63	125	19.63
	10kb	51.38	125	51.38
	20kb	17.81	125	17.81
Total		279.57		279.57

## Sheet: Table S2
Table S2. Summary of filtered reads for the genome assembly of A. grahami
Pair-end libraries	Insert Size	Total Data(G)	Reads Length	Sequence coverage (X)
Solexa Reads	200bp	75.9	120	77.43
	500bp	42.6	120	43.44
	800bp	16.65	120	17.61
	2kb	22.89	120	22.89
	5kb	10.26	120	10.26
	10kb	13.39	120	13.39
	20kb	7.19	120	7.19
Total		188.88		188.88

## Sheet: Table S3
Table S3. Assembly statistics of A. grahami relative to some other fish with published genomes
Genome name (* indicated the fish belonging to the Cyprinidae)	Sequencing platform	Assembled genome size	Scaffold			Contig
			Total Number	N50 size (kb)	Largest (kb)	Total Number	N50 size (kb)	Largest (kb)
Kanglang white minnow (Anabarilius grahami)*	Illumina	1.01 Gb	178229	4412	18553	250527	26	243
Zebrafish (Danio rerio)*	Illumina, Sanger	1.41 Gb	4560	1551	12372	28064	25	-
Grass carp (Ctenopharyngodon idella)*	Illumina	901 Mb	164368	6457	19572	199262	41	432
Common carp (Cyprinus carpio)*	Illumina,454,SOLiD	1.69 Gb	9377	1000	-	53087	68	-
Golden-line barbel (Sinocyclocheilus grahami)*	Illumina	1.75 Gb	32104	1156	9040	172759	29	279
Golden-line barbel (Sinocyclocheilus anshuiensi)*	Illumina	1.68 Gb	421872	1251	7154	590114	17	159
Lined seahorse	Illumina	458 Mb	19786	1971	7855	79962	15	107
Coelacanth	Illumina	2.86 Gb	-	924	-	-	12.7	-
Greenpuffer	Sanger	342 Mb	25773	100	7612	49609	16	258
Medaka	Sanger	700.4 Mb	10357	1410	-	124126	9.8	-
Stickleback	Sanger, Illumina	463.3 Mb	-	10800	-	-	83.2	-
Fugu	Sanger	332.5 Mb	12381	-	-	-	16.5	-
Cod	454	753 Mb	157887	459	4999	284239	2.8	77
Platyfish	454, Illumina	669 Mb	84533	1102	7293	130963	21	203
Lamprey	454, Illumina	816 Mb	-	173	2400	25073	-	-
Lancelets	Illumina	520 Mb	3032	-	1600	81073	-	25
Tuna	454, Illumina	800 Mb	16802	136	1021	192169	7.6	79
Blue-spotted mudskipper	Illumina	983 Mb	59820	2309	17765	159400	20	203
Giant-fin mudskipper	Illumina	780 Mb	108158	288	3398	164733	27	393

## Sheet: Table S4
Table S4. Summary of repeat sequences in the assembled genome of A. grahami
Type	Repeat size (bp)	% of genome
Trf	38413203	3.82
Repeatmasker	77066412	7.66
Proteinmask	56726417	5.64
De novo	452627327	44.99
Total	506766523	50.38

## Sheet: Table S5
Table S5. Detailed classification of transposable elements discovered in the assembled genome of A. grahami
Type	Length (bp)	% of genome
DNA	315541409	31.37
LINE	93043454	9.25
SINE	8324703	0.83
LTR	112019834	11.14
Other	531	0.0001
Unknown	7265497	0.72
Total	476519862	47.37

## Sheet: Table S6
Table S6. Information of the final identified 36,836 SSR loci after five mining criteria
No.	ID	SSR nr.	SSR type	SSR	size	start	end
1	scaffold27_cov109	7	p2	(TC)6	12	94408	94419
2	scaffold27_cov109	9	p3	(TTG)6	18	110394	110411
3	scaffold27_cov109	21	p2	(CT)7	14	202583	202596
4	scaffold38_cov136	97	p2	(AC)6	12	493197	493208
5	scaffold32_cov125	9	p2	(AT)7	14	48110	48123
6	scaffold32_cov125	18	p2	(AG)8	16	121752	121767
7	scaffold32_cov125	19	p4	(TATT)5	20	129157	129176
8	scaffold32_cov125	20	p3	(ATA)6	18	136248	136265
9	scaffold32_cov125	24	p4	(ATTC)5	20	186527	186546
10	scaffold32_cov125	26	p2	(TG)9	18	198296	198313
11	scaffold32_cov125	35	p2	(TA)6	12	227012	227023
12	scaffold32_cov125	38	p3	(ATT)6	18	239088	239105
13	scaffold32_cov125	41	p2	(CT)8	16	255609	255624
14	scaffold32_cov125	71	p2	(AC)7	14	421540	421553
15	scaffold32_cov125	72	p2	(TG)6	12	425773	425784
16	scaffold32_cov125	75	p2	(AG)6	12	430373	430384
17	scaffold32_cov125	81	p2	(TC)10	20	443761	443780
18	scaffold32_cov125	83	p2	(AC)6	12	453522	453533
19	scaffold32_cov125	92	p2	(TG)6	12	516146	516157
20	scaffold32_cov125	105	p2	(GT)8	16	559761	559776
21	scaffold32_cov125	107	p2	(CA)6	12	562710	562721
22	scaffold32_cov125	108	p3	(GTT)5	15	564404	564418
23	scaffold32_cov125	110	p3	(TTG)5	15	575689	575703
24	scaffold32_cov125	112	p2	(AG)6	12	586262	586273
25	scaffold32_cov125	113	p2	(TC)6	12	589165	589176
26	scaffold32_cov125	123	p2	(CT)7	14	615292	615305
27	scaffold32_cov125	133	p2	(CT)8	16	638727	638742
28	scaffold32_cov125	137	p3	(ATT)6	18	648313	648330
29	scaffold32_cov125	142	p2	(GA)6	12	657341	657352
30	scaffold32_cov125	151	p2	(TG)7	14	692115	692128
31	scaffold32_cov125	156	p2	(TG)6	12	700411	700422
32	scaffold32_cov125	177	p3	(CAG)5	15	774284	774298
33	scaffold32_cov125	216	p2	(TC)7	14	1077822	1077835
34	scaffold32_cov125	241	p2	(AC)7	14	1252276	1252289
35	scaffold32_cov125	284	p3	(AAT)5	15	1447591	1447605
36	scaffold32_cov125	286	p3	(TCT)5	15	1467255	1467269
37	scaffold32_cov125	324	p3	(AAT)5	15	1704663	1704677
38	scaffold14_cov121	13	p2	(CT)7	14	33521	33534
39	scaffold14_cov121	19	p2	(AC)6	12	53947	53958
40	scaffold14_cov121	23	p2	(AC)6	12	85841	85852
41	scaffold14_cov121	28	p3	(TAT)6	18	123020	123037
42	scaffold14_cov121	33	p3	(TTG)5	15	137533	137547
43	scaffold14_cov121	54	p2	(TG)9	18	238029	238046
44	scaffold14_cov121	73	p3	(TAT)6	18	351947	351964
45	scaffold14_cov121	75	p3	(ATT)6	18	356894	356911
46	scaffold14_cov121	76	p2	(AT)8	16	367390	367405
47	scaffold14_cov121	84	p2	(AG)8	16	393145	393160
48	scaffold14_cov121	85	p2	(TG)6	12	397097	397108
49	scaffold14_cov121	94	p2	(TG)6	12	445763	445774
50	scaffold14_cov121	100	p2	(AC)6	12	472435	472446
51	scaffold14_cov121	101	p2	(TG)9	18	472822	472839
52	scaffold14_cov121	112	p2	(TG)6	12	528914	528925
53	scaffold14_cov121	139	p2	(AT)6	12	639788	639799
54	scaffold14_cov121	153	p3	(GGA)5	15	679174	679188
55	scaffold14_cov121	156	p2	(GT)9	18	697779	697796
56	scaffold14_cov121	160	p3	(ATT)6	18	712037	712054
57	scaffold14_cov121	163	p3	(TAA)6	18	732942	732959
58	scaffold14_cov121	172	p2	(CA)6	12	780119	780130
59	scaffold14_cov121	180	p3	(GGA)5	15	811329	811343
60	scaffold14_cov121	184	p2	(AT)7	14	814095	814108
61	scaffold14_cov121	192	p2	(AC)6	12	836215	836226
62	scaffold14_cov121	197	p3	(TAA)6	18	844148	844165
63	scaffold14_cov121	206	p2	(AC)8	16	866139	866154
64	scaffold14_cov121	223	p2	(AC)6	12	916878	916889
65	scaffold14_cov121	225	p4	(CTAT)5	20	925739	925758
66	scaffold14_cov121	264	p3	(TGA)5	15	1127006	1127020
67	scaffold14_cov121	294	p2	(AT)6	12	1202586	1202597
68	scaffold14_cov121	295	p4	(TAAA)5	20	1226613	1226632
69	scaffold14_cov121	300	p3	(AAC)5	15	1240395	1240409
70	scaffold14_cov121	303	p3	(TGT)5	15	1254528	1254542
71	scaffold14_cov121	305	p2	(GT)6	12	1266491	1266502
72	scaffold14_cov121	329	p2	(TG)6	12	1383976	1383987
73	scaffold14_cov121	332	p2	(AT)9	18	1395919	1395936
74	scaffold9_cov129	4	p2	(GA)8	16	58705	58720
75	scaffold9_cov129	17	p2	(CA)6	12	158609	158620
76	scaffold9_cov129	18	p2	(GT)6	12	161808	161819
77	scaffold9_cov129	22	p2	(TG)6	12	201442	201453
78	scaffold9_cov129	37	p2	(AC)6	12	271078	271089
79	scaffold9_cov129	38	p2	(TA)7	14	271300	271313
80	scaffold9_cov129	40	p2	(CA)6	12	291281	291292
81	scaffold9_cov129	44	p2	(CA)6	12	338429	338440
82	scaffold9_cov129	45	p2	(TG)6	12	343553	343564
83	scaffold9_cov129	51	p2	(AT)6	12	384086	384097
84	scaffold9_cov129	65	p2	(AC)7	14	454182	454195
85	scaffold9_cov129	72	p2	(AC)6	12	500024	500035
86	scaffold9_cov129	74	p2	(GT)7	14	511528	511541
87	scaffold9_cov129	102	p2	(CT)6	12	723465	723476
88	scaffold9_cov129	103	p2	(CA)8	16	726872	726887
89	scaffold9_cov129	108	p2	(AT)6	12	737390	737401
90	scaffold9_cov129	112	p2	(AT)6	12	768753	768764
91	scaffold9_cov129	118	p3	(TTA)5	15	815070	815084
92	scaffold9_cov129	122	p3	(AAT)5	15	835209	835223
93	scaffold9_cov129	127	p2	(CA)6	12	876233	876244
94	scaffold9_cov129	128	p2	(GT)7	14	876556	876569
95	scaffold9_cov129	129	p2	(GT)8	16	878259	878274
96	scaffold9_cov129	130	p2	(GA)7	14	878393	878406
97	scaffold9_cov129	131	p2	(CA)6	12	885621	885632
98	scaffold9_cov129	132	p2	(GT)6	12	886945	886956
99	scaffold9_cov129	135	p2	(TA)6	12	897914	897925
100	scaffold9_cov129	138	p2	(AG)6	12	932735	932746
101	scaffold9_cov129	140	p2	(CT)6	12	976441	976452
102	scaffold9_cov129	146	p2	(TG)7	14	984822	984835
103	scaffold9_cov129	152	p2	(AG)6	12	1007271	1007282
104	scaffold9_cov129	153	p2	(CT)8	16	1008847	1008862
105	scaffold9_cov129	162	p2	(CT)6	12	1053016	1053027
106	scaffold9_cov129	163	p2	(CA)6	12	1059355	1059366
107	scaffold9_cov129	167	p2	(TG)6	12	1071110	1071121
108	scaffold9_cov129	168	p2	(AT)6	12	1072481	1072492
109	scaffold9_cov129	171	p3	(GAG)5	15	1091097	1091111
110	scaffold9_cov129	172	p2	(TA)6	12	1093939	1093950
111	scaffold9_cov129	176	p2	(AG)6	12	1116576	1116587
112	scaffold9_cov129	180	p2	(TG)7	14	1124986	1124999
113	scaffold9_cov129	187	p2	(TG)9	18	1142736	1142753
114	scaffold9_cov129	188	p3	(GAG)5	15	1150043	1150057
115	scaffold9_cov129	189	p2	(TG)6	12	1156624	1156635
116	scaffold9_cov129	193	p2	(AC)9	18	1166340	1166357
117	scaffold9_cov129	196	p2	(AG)7	14	1174872	1174885
118	scaffold9_cov129	197	p2	(GA)6	12	1181585	1181596
119	scaffold9_cov129	204	p2	(TC)7	14	1207507	1207520
120	scaffold9_cov129	205	p2	(AC)7	14	1208209	1208222
121	scaffold9_cov129	217	p2	(TA)6	12	1251736	1251747
122	scaffold9_cov129	237	p2	(AC)7	14	1343108	1343121
123	scaffold9_cov129	243	p2	(CA)10	20	1391101	1391120
124	scaffold9_cov129	258	p2	(TG)6	12	1483221	1483232
125	scaffold9_cov129	260	p2	(AC)8	16	1503665	1503680
126	scaffold9_cov129	271	p2	(TG)6	12	1556966	1556977
127	scaffold9_cov129	274	p3	(TGA)5	15	1563493	1563507
128	scaffold9_cov129	293	p2	(GA)9	18	1611364	1611381
129	scaffold9_cov129	346	p2	(TA)7	14	1907960	1907973
130	scaffold9_cov129	370	p2	(AT)7	14	2051624	2051637
131	scaffold9_cov129	388	p3	(TAT)6	18	2151285	2151302
132	scaffold28_cov127	9	p2	(AC)6	12	58210	58221
133	scaffold28_cov127	16	p3	(GCT)5	15	105870	105884
134	scaffold28_cov127	20	p2	(GA)6	12	144080	144091
135	scaffold28_cov127	28	p2	(TC)7	14	176718	176731
136	scaffold28_cov127	31	p2	(TG)8	16	186851	186866
137	scaffold28_cov127	43	p2	(AT)6	12	271442	271453
138	scaffold28_cov127	45	p2	(TC)8	16	281312	281327
139	scaffold28_cov127	63	p2	(TC)7	14	378392	378405
140	scaffold28_cov127	68	p2	(AG)7	14	400702	400715
141	scaffold28_cov127	75	p2	(AG)7	14	432614	432627
142	scaffold28_cov127	76	p2	(CA)7	14	432755	432768
143	scaffold28_cov127	79	p2	(TG)6	12	448880	448891
144	scaffold28_cov127	87	p2	(TC)7	14	472820	472833
145	scaffold28_cov127	88	p2	(CT)6	12	473996	474007
146	scaffold28_cov127	93	p2	(CT)6	12	488105	488116
147	scaffold28_cov127	100	p4	(AGAC)5	20	521369	521388
148	scaffold28_cov127	102	p2	(GA)7	14	532119	532132
149	scaffold28_cov127	110	p2	(AG)9	18	555160	555177
150	scaffold28_cov127	114	p2	(CT)8	16	589176	589191
151	scaffold28_cov127	115	p2	(CA)7	14	595150	595163
152	scaffold28_cov127	121	p2	(AG)7	14	620914	620927
153	scaffold28_cov127	122	p2	(GA)6	12	627582	627593
154	scaffold28_cov127	123	p2	(CA)6	12	628118	628129
155	scaffold28_cov127	127	p2	(GT)6	12	646086	646097
156	scaffold28_cov127	136	p2	(CT)7	14	664705	664718
157	scaffold28_cov127	137	p2	(AG)6	12	674469	674480
158	scaffold28_cov127	143	p2	(TC)7	14	695000	695013
159	scaffold28_cov127	157	p2	(AT)6	12	787958	787969
160	scaffold28_cov127	161	p2	(AC)7	14	813941	813954
161	scaffold28_cov127	162	p2	(CT)9	18	817629	817646
162	scaffold28_cov127	164	p3	(CCA)5	15	831754	831768
163	scaffold28_cov127	176	p2	(GT)6	12	949356	949367
164	scaffold28_cov127	185	p2	(AC)7	14	1012263	1012276
165	scaffold28_cov127	186	p3	(GTT)5	15	1027138	1027152
166	scaffold28_cov127	192	p2	(TG)7	14	1046122	1046135
167	scaffold28_cov127	193	p2	(GT)6	12	1049619	1049630
168	scaffold28_cov127	197	p2	(TG)6	12	1067899	1067910
169	scaffold28_cov127	205	p2	(TG)8	16	1090099	1090114
170	scaffold28_cov127	206	p2	(CT)6	12	1091361	1091372
171	scaffold28_cov127	210	p2	(GT)7	14	1102832	1102845
172	scaffold28_cov127	213	p2	(CA)6	12	1123409	1123420
173	scaffold28_cov127	217	p2	(AG)6	12	1130470	1130481
174	scaffold28_cov127	221	p2	(AG)8	16	1143069	1143084
175	scaffold28_cov127	229	p2	(CA)6	12	1156576	1156587
176	scaffold28_cov127	230	p2	(TA)7	14	1159923	1159936
177	scaffold28_cov127	238	p2	(AC)6	12	1223654	1223665
178	scaffold28_cov127	257	p2	(CA)7	14	1299378	1299391
179	scaffold28_cov127	267	p2	(TA)6	12	1339843	1339854
180	scaffold28_cov127	284	p2	(TC)6	12	1415752	1415763
181	scaffold28_cov127	295	p2	(AC)6	12	1457674	1457685
182	scaffold28_cov127	298	p3	(ATT)5	15	1473572	1473586
183	scaffold28_cov127	302	p2	(AC)6	12	1496634	1496645
184	scaffold28_cov127	309	p2	(CT)7	14	1522900	1522913
185	scaffold28_cov127	310	p2	(AC)6	12	1523089	1523100
186	scaffold28_cov127	315	p2	(AG)6	12	1556424	1556435
187	scaffold28_cov127	318	p2	(AC)6	12	1574628	1574639
188	scaffold28_cov127	326	p3	(CAA)5	15	1608462	1608476
189	scaffold28_cov127	327	p3	(CAT)7	21	1611831	1611851
190	scaffold28_cov127	332	p4	(ACAA)5	20	1626205	1626224
191	scaffold28_cov127	342	p3	(ATT)5	15	1668115	1668129
192	scaffold28_cov127	343	p2	(CA)7	14	1672178	1672191
193	scaffold28_cov127	363	p2	(GT)9	18	1735905	1735922
194	scaffold28_cov127	367	p2	(TA)7	14	1746797	1746810
195	scaffold28_cov127	371	p2	(TG)6	12	1760645	1760656
196	scaffold28_cov127	382	p2	(AG)8	16	1789314	1789329
197	scaffold28_cov127	384	p2	(TC)6	12	1791193	1791204
198	scaffold28_cov127	395	p2	(AT)6	12	1850985	1850996
199	scaffold28_cov127	398	p2	(TA)7	14	1855132	1855145
200	scaffold28_cov127	409	p2	(AT)6	12	1883135	1883146
201	scaffold28_cov127	421	p2	(AG)6	12	1935317	1935328
202	scaffold28_cov127	429	p2	(AC)7	14	1982940	1982953
203	scaffold28_cov127	435	p2	(GT)7	14	1995652	1995665
204	scaffold28_cov127	439	p2	(AT)6	12	2041766	2041777
205	scaffold28_cov127	447	p2	(GA)6	12	2090362	2090373
206	scaffold28_cov127	452	p2	(GA)6	12	2100260	2100271
207	scaffold28_cov127	455	p2	(TC)7	14	2114706	2114719
208	scaffold28_cov127	462	p2	(TC)6	12	2166900	2166911
209	scaffold28_cov127	464	p2	(AC)7	14	2169696	2169709
210	scaffold28_cov127	467	p2	(CA)7	14	2180944	2180957
211	scaffold28_cov127	474	p3	(ACA)6	18	2191701	2191718
212	scaffold28_cov127	475	p3	(CTG)5	15	2195695	2195709
213	scaffold28_cov127	477	p2	(CT)6	12	2208043	2208054
214	scaffold28_cov127	484	p2	(CT)6	12	2227400	2227411
215	scaffold28_cov127	491	p2	(CA)7	14	2255800	2255813
216	scaffold28_cov127	494	p2	(TG)9	18	2265241	2265258
217	scaffold28_cov127	500	p2	(CT)8	16	2290328	2290343
218	scaffold28_cov127	504	p2	(GA)9	18	2292121	2292138
219	scaffold28_cov127	506	p2	(GT)7	14	2293311	2293324
220	scaffold28_cov127	508	p3	(TGT)5	15	2298691	2298705
221	scaffold28_cov127	512	p2	(CT)6	12	2304598	2304609
222	scaffold28_cov127	513	p2	(GT)8	16	2306925	2306940
223	scaffold28_cov127	516	p2	(AC)6	12	2320034	2320045
224	scaffold28_cov127	518	p2	(CA)6	12	2332400	2332411
225	scaffold28_cov127	523	p2	(CT)6	12	2338590	2338601
226	scaffold28_cov127	531	p2	(CT)7	14	2361850	2361863
227	scaffold28_cov127	535	p3	(ATA)5	15	2376517	2376531
228	scaffold28_cov127	537	p2	(TG)7	14	2387557	2387570
229	scaffold28_cov127	539	p2	(CA)6	12	2417574	2417585
230	scaffold28_cov127	543	p2	(CT)6	12	2430930	2430941
231	scaffold28_cov127	544	p2	(AG)7	14	2432841	2432854
232	scaffold28_cov127	548	p2	(CT)7	14	2454844	2454857
233	scaffold28_cov127	553	p2	(CT)6	12	2473144	2473155
234	scaffold28_cov127	564	p2	(GT)6	12	2502819	2502830
235	scaffold28_cov127	566	p2	(TG)7	14	2508501	2508514
236	scaffold28_cov127	573	p2	(AT)6	12	2546588	2546599
237	scaffold28_cov127	574	p2	(AC)7	14	2547322	2547335
238	scaffold28_cov127	581	p2	(AC)6	12	2578276	2578287
239	scaffold28_cov127	582	p2	(AG)6	12	2578545	2578556
240	scaffold28_cov127	588	p2	(GA)6	12	2646491	2646502
241	scaffold28_cov127	596	p2	(CA)8	16	2681118	2681133
242	scaffold28_cov127	613	p2	(TA)8	16	2754105	2754120
243	scaffold28_cov127	614	p2	(GA)6	12	2759509	2759520
244	scaffold28_cov127	615	p2	(TG)7	14	2761609	2761622
245	scaffold28_cov127	616	p2	(AC)6	12	2767538	2767549
246	scaffold28_cov127	623	p2	(AT)7	14	2817283	2817296
247	scaffold28_cov127	633	p2	(TA)7	14	2854965	2854978
248	scaffold28_cov127	634	p2	(AT)7	14	2856016	2856029
249	scaffold28_cov127	635	p2	(CA)7	14	2869475	2869488
250	scaffold28_cov127	645	p3	(TGA)5	15	2909812	2909826
251	scaffold28_cov127	654	p3	(TTA)5	15	3023954	3023968
252	scaffold28_cov127	669	p2	(AC)6	12	3113001	3113012
253	scaffold28_cov127	672	p2	(GT)8	16	3129362	3129377
254	scaffold28_cov127	686	p2	(AC)6	12	3187037	3187048
255	scaffold28_cov127	688	p2	(AT)6	12	3205359	3205370
256	scaffold28_cov127	704	p2	(TA)7	14	3304598	3304611
257	scaffold28_cov127	724	p2	(TG)6	12	3436994	3437005
258	scaffold28_cov127	747	p3	(AGG)5	15	3607990	3608004
259	scaffold28_cov127	754	p3	(CTG)5	15	3660767	3660781
260	scaffold28_cov127	755	p2	(TG)6	12	3682048	3682059
261	scaffold28_cov127	759	p3	(TGC)5	15	3756359	3756373
262	scaffold28_cov127	784	p2	(TA)9	18	3944694	3944711
263	scaffold28_cov127	786	p2	(TC)6	12	3955593	3955604
264	scaffold28_cov127	787	p2	(GA)7	14	3959739	3959752
265	scaffold28_cov127	791	p2	(TG)6	12	3972805	3972816
266	scaffold28_cov127	796	p2	(CA)6	12	3997171	3997182
267	scaffold28_cov127	801	p2	(TG)6	12	4031271	4031282
268	scaffold28_cov127	803	p2	(TC)6	12	4035565	4035576
269	scaffold28_cov127	813	p2	(AG)7	14	4092552	4092565
270	scaffold28_cov127	814	p2	(AT)7	14	4092744	4092757
271	scaffold28_cov127	817	p2	(TA)9	18	4108758	4108775
272	scaffold28_cov127	819	p2	(AT)6	12	4117973	4117984
273	scaffold28_cov127	823	p2	(GA)6	12	4130245	4130256
274	scaffold28_cov127	836	p2	(AC)7	14	4181905	4181918
275	scaffold28_cov127	862	p2	(AG)6	12	4293224	4293235
276	scaffold28_cov127	880	p3	(TAT)5	15	4395123	4395137
277	scaffold28_cov127	884	p2	(AG)6	12	4416972	4416983
278	scaffold28_cov127	887	p2	(TG)6	12	4435313	4435324
279	scaffold28_cov127	894	p2	(GT)6	12	4458843	4458854
280	scaffold28_cov127	896	p3	(AAT)6	18	4463076	4463093
281	scaffold28_cov127	897	p2	(TG)6	12	4464096	4464107
282	scaffold28_cov127	905	p2	(GA)7	14	4539952	4539965
283	scaffold28_cov127	919	p2	(CT)9	18	4590929	4590946
284	scaffold28_cov127	929	p2	(GA)6	12	4628639	4628650
285	scaffold28_cov127	942	p2	(AC)6	12	4686112	4686123
286	scaffold28_cov127	945	p2	(AG)6	12	4736774	4736785
287	scaffold28_cov127	960	p2	(GA)6	12	4804063	4804074
288	scaffold28_cov127	963	p2	(TG)6	12	4817132	4817143
289	scaffold28_cov127	968	p2	(TG)7	14	4842131	4842144
290	scaffold28_cov127	970	p2	(TG)7	14	4853860	4853873
291	scaffold28_cov127	975	p2	(AC)7	14	4859002	4859015
292	scaffold28_cov127	979	p2	(TG)9	18	4863939	4863956
293	scaffold28_cov127	981	p2	(GT)7	14	4866057	4866070
294	scaffold28_cov127	982	p2	(AT)7	14	4866731	4866744
295	scaffold28_cov127	989	p2	(TG)7	14	4880363	4880376
296	scaffold28_cov127	997	p3	(ACC)6	18	4932253	4932270
297	scaffold28_cov127	1003	p3	(AAC)6	18	4963381	4963398
298	scaffold28_cov127	1007	p3	(CAT)6	18	4981204	4981221
299	scaffold28_cov127	1017	p2	(CA)7	14	5027479	5027492
300	scaffold28_cov127	1021	p2	(AC)7	14	5056072	5056085
301	scaffold28_cov127	1028	p2	(TC)6	12	5082285	5082296
302	scaffold28_cov127	1030	p2	(CA)7	14	5084060	5084073
303	scaffold28_cov127	1036	p3	(TAA)5	15	5102928	5102942
304	scaffold28_cov127	1039	p2	(AT)6	12	5110600	5110611
305	scaffold28_cov127	1043	p3	(TGA)5	15	5143326	5143340
306	scaffold28_cov127	1045	p2	(AG)7	14	5150446	5150459
307	scaffold28_cov127	1051	p2	(GT)6	12	5182292	5182303
308	scaffold28_cov127	1058	p2	(GT)6	12	5215062	5215073
309	scaffold28_cov127	1059	p2	(TC)6	12	5215256	5215267
310	scaffold28_cov127	1061	p2	(TA)6	12	5231844	5231855
311	scaffold28_cov127	1065	p4	(TACA)5	20	5261573	5261592
312	scaffold28_cov127	1067	p3	(GAG)6	18	5263267	5263284
313	scaffold28_cov127	1076	p2	(AG)6	12	5335069	5335080
314	scaffold28_cov127	1108	p2	(TG)6	12	5482317	5482328
315	scaffold28_cov127	1120	p2	(TG)6	12	5541476	5541487
316	scaffold28_cov127	1135	p2	(AC)7	14	5594661	5594674
317	scaffold28_cov127	1136	p2	(TG)6	12	5620757	5620768
318	scaffold28_cov127	1144	p2	(AG)6	12	5641872	5641883
319	scaffold28_cov127	1145	p2	(CA)9	18	5646218	5646235
320	scaffold28_cov127	1153	p2	(TG)6	12	5668624	5668635
321	scaffold28_cov127	1159	p2	(TC)6	12	5704499	5704510
322	scaffold28_cov127	1163	p2	(TA)6	12	5720253	5720264
323	scaffold28_cov127	1173	p2	(AT)7	14	5744130	5744143
324	scaffold28_cov127	1174	p3	(AAC)5	15	5756318	5756332
325	scaffold28_cov127	1177	p2	(TC)7	14	5787574	5787587
326	scaffold28_cov127	1179	p4	(AAAC)5	20	5813737	5813756
327	scaffold28_cov127	1180	p2	(AG)7	14	5814162	5814175
328	scaffold28_cov127	1186	p2	(TA)7	14	5873043	5873056
329	scaffold28_cov127	1198	p3	(AAT)5	15	5915543	5915557
330	scaffold28_cov127	1199	p3	(GCA)6	18	5924924	5924941
331	scaffold28_cov127	1200	p2	(CA)9	18	5925156	5925173
332	scaffold28_cov127	1213	p2	(TC)7	14	5991788	5991801
333	scaffold28_cov127	1214	p2	(TC)7	14	5991934	5991947
334	scaffold28_cov127	1217	p2	(GA)7	14	6012771	6012784
335	scaffold28_cov127	1232	p2	(AT)6	12	6090607	6090618
336	scaffold28_cov127	1256	p2	(TA)7	14	6276897	6276910
337	scaffold28_cov127	1266	p2	(TA)6	12	6340368	6340379
338	scaffold28_cov127	1268	p2	(CA)6	12	6348996	6349007
339	scaffold28_cov127	1269	p2	(TA)7	14	6357049	6357062
340	scaffold28_cov127	1275	p2	(TA)6	12	6397057	6397068
341	scaffold28_cov127	1283	p2	(AT)6	12	6432143	6432154
342	scaffold28_cov127	1290	p2	(AT)6	12	6483832	6483843
343	scaffold28_cov127	1295	p2	(GT)8	16	6505569	6505584
344	scaffold28_cov127	1304	p2	(AT)8	16	6553762	6553777
345	scaffold28_cov127	1308	p3	(AGG)6	18	6572304	6572321
346	scaffold28_cov127	1335	p2	(GT)7	14	6698389	6698402
347	scaffold28_cov127	1338	p2	(TG)8	16	6704013	6704028
348	scaffold28_cov127	1339	p2	(AT)6	12	6706986	6706997
349	scaffold28_cov127	1351	p2	(AT)6	12	6792252	6792263
350	scaffold28_cov127	1360	p2	(TG)6	12	6848491	6848502
351	scaffold28_cov127	1361	p2	(AT)6	12	6851554	6851565
352	scaffold28_cov127	1365	p2	(AT)7	14	6863915	6863928
353	scaffold40_cov127	36	p2	(CA)6	12	285524	285535
354	scaffold40_cov127	37	p2	(TC)8	16	302083	302098
355	scaffold40_cov127	40	p2	(GA)6	12	330117	330128
356	scaffold40_cov127	42	p2	(TG)9	18	333176	333193
357	scaffold40_cov127	43	p2	(GA)6	12	350672	350683
358	scaffold40_cov127	51	p2	(AT)6	12	394455	394466
359	scaffold40_cov127	64	p3	(TAC)5	15	457840	457854
360	scaffold40_cov127	79	p2	(TA)8	16	511349	511364
361	scaffold40_cov127	80	p2	(TG)7	14	516041	516054
362	scaffold40_cov127	89	p2	(TG)6	12	533033	533044
363	scaffold40_cov127	97	p2	(GA)6	12	564321	564332
364	scaffold40_cov127	99	p2	(TG)6	12	565744	565755
365	scaffold40_cov127	103	p2	(AT)7	14	587667	587680
366	scaffold40_cov127	119	p2	(AT)6	12	671616	671627
367	scaffold40_cov127	128	p2	(CT)6	12	703905	703916
368	scaffold40_cov127	163	p2	(AT)7	14	851464	851477
369	scaffold40_cov127	176	p2	(AT)8	16	920493	920508
370	scaffold40_cov127	188	p3	(CAG)5	15	993573	993587
371	scaffold40_cov127	196	p2	(TA)6	12	1029468	1029479
372	scaffold40_cov127	197	p2	(GT)7	14	1032642	1032655
373	scaffold40_cov127	199	p3	(AAC)6	18	1055668	1055685
374	scaffold40_cov127	200	p2	(CA)6	12	1057926	1057937
375	scaffold40_cov127	204	p2	(GT)7	14	1067964	1067977
376	scaffold40_cov127	205	p3	(TCA)5	15	1068798	1068812
377	scaffold40_cov127	211	p2	(GT)8	16	1081135	1081150
378	scaffold40_cov127	217	p2	(TG)9	18	1123411	1123428
379	scaffold40_cov127	218	p2	(CT)7	14	1123547	1123560
380	scaffold40_cov127	219	p2	(CA)7	14	1125581	1125594
381	scaffold40_cov127	222	p2	(CA)10	20	1133490	1133509
382	scaffold40_cov127	228	p3	(ATA)6	18	1146593	1146610
383	scaffold40_cov127	229	p2	(GT)6	12	1149853	1149864
384	scaffold40_cov127	230	p3	(TCT)5	15	1153300	1153314
385	scaffold40_cov127	240	p2	(CT)7	14	1196654	1196667
386	scaffold40_cov127	246	p2	(AG)6	12	1207590	1207601
387	scaffold40_cov127	248	p2	(CT)6	12	1212394	1212405
388	scaffold40_cov127	256	p2	(AT)8	16	1229123	1229138
389	scaffold40_cov127	258	p2	(TC)6	12	1231989	1232000
390	scaffold40_cov127	263	p2	(GT)6	12	1235980	1235991
391	scaffold40_cov127	265	p2	(TG)6	12	1246903	1246914
392	scaffold40_cov127	266	p2	(GA)7	14	1248870	1248883
393	scaffold40_cov127	267	p2	(AC)6	12	1251490	1251501
394	scaffold40_cov127	280	p2	(CT)8	16	1289932	1289947
395	scaffold40_cov127	282	p3	(GCT)5	15	1298389	1298403
396	scaffold40_cov127	287	p2	(AG)6	12	1310478	1310489
397	scaffold40_cov127	288	p2	(AT)6	12	1316041	1316052
398	scaffold40_cov127	290	p2	(TG)7	14	1322092	1322105
399	scaffold40_cov127	296	p2	(AC)7	14	1346756	1346769
400	scaffold40_cov127	297	p3	(AAT)5	15	1349254	1349268
401	scaffold40_cov127	299	p2	(TC)7	14	1351461	1351474
402	scaffold40_cov127	301	p2	(TC)6	12	1356840	1356851
403	scaffold40_cov127	302	p2	(CA)6	12	1376182	1376193
404	scaffold40_cov127	318	p2	(GT)6	12	1432532	1432543
405	scaffold40_cov127	321	p2	(AC)7	14	1449991	1450004
406	scaffold40_cov127	325	p2	(TG)6	12	1461641	1461652
407	scaffold40_cov127	329	p2	(CA)9	18	1477220	1477237
408	scaffold40_cov127	331	p2	(AC)9	18	1478777	1478794
409	scaffold40_cov127	335	p2	(CA)6	12	1481705	1481716
410	scaffold40_cov127	337	p2	(AC)7	14	1491670	1491683
411	scaffold40_cov127	340	p2	(AC)6	12	1494319	1494330
412	scaffold40_cov127	343	p2	(TG)6	12	1499767	1499778
413	scaffold40_cov127	350	p3	(TAA)5	15	1518886	1518900
414	scaffold40_cov127	360	p2	(AT)7	14	1578477	1578490
415	scaffold40_cov127	372	p2	(CA)6	12	1636314	1636325
416	scaffold40_cov127	373	p2	(CA)9	18	1643216	1643233
417	scaffold40_cov127	375	p2	(CT)8	16	1648678	1648693
418	scaffold40_cov127	376	p2	(CA)6	12	1649065	1649076
419	scaffold40_cov127	377	p2	(GA)6	12	1649540	1649551
420	scaffold40_cov127	378	p3	(AAG)5	15	1650171	1650185
421	scaffold40_cov127	379	p2	(TC)8	16	1650813	1650828
422	scaffold40_cov127	381	p2	(AG)7	14	1661914	1661927
423	scaffold40_cov127	385	p2	(AC)8	16	1676529	1676544
424	scaffold40_cov127	390	p2	(GT)6	12	1686339	1686350
425	scaffold40_cov127	391	p2	(AC)6	12	1688375	1688386
426	scaffold40_cov127	392	p2	(CA)7	14	1689164	1689177
427	scaffold40_cov127	394	p2	(CA)7	14	1690681	1690694
428	scaffold40_cov127	397	p2	(TC)8	16	1698666	1698681
429	scaffold40_cov127	414	p3	(ATA)5	15	1729100	1729114
430	scaffold40_cov127	415	p5	(CAACA)5	25	1731159	1731183
431	scaffold40_cov127	417	p2	(AT)6	12	1736245	1736256
432	scaffold40_cov127	421	p2	(GA)7	14	1752004	1752017
433	scaffold40_cov127	432	p2	(TA)6	12	1807053	1807064
434	scaffold40_cov127	435	p3	(ATG)5	15	1822314	1822328
435	scaffold40_cov127	436	p3	(CAA)5	15	1823945	1823959
436	scaffold40_cov127	437	p3	(TGC)5	15	1825394	1825408
437	scaffold40_cov127	452	p2	(AT)6	12	1878383	1878394
438	scaffold40_cov127	454	p2	(CT)8	16	1879273	1879288
439	scaffold40_cov127	467	p2	(TA)6	12	1965956	1965967
440	scaffold40_cov127	468	p2	(GA)6	12	1967931	1967942
441	scaffold40_cov127	470	p3	(TTG)5	15	1998132	1998146
442	scaffold40_cov127	471	p3	(AAC)5	15	2002530	2002544
443	scaffold40_cov127	472	p2	(TG)7	14	2003319	2003332
444	scaffold40_cov127	473	p2	(TG)7	14	2003593	2003606
445	scaffold40_cov127	477	p2	(AG)6	12	2011378	2011389
446	scaffold40_cov127	483	p2	(TG)7	14	2039729	2039742
447	scaffold40_cov127	484	p2	(CA)6	12	2040479	2040490
448	scaffold40_cov127	486	p2	(AG)8	16	2044549	2044564
449	scaffold40_cov127	488	p2	(TC)7	14	2048838	2048851
450	scaffold40_cov127	493	p2	(CA)6	12	2085303	2085314
451	scaffold40_cov127	494	p2	(CT)6	12	2089107	2089118
452	scaffold40_cov127	496	p2	(CA)6	12	2101370	2101381
453	scaffold40_cov127	499	p3	(CTT)5	15	2119487	2119501
454	scaffold40_cov127	500	p2	(AC)7	14	2136508	2136521
455	scaffold40_cov127	515	p2	(GA)6	12	2234112	2234123
456	scaffold40_cov127	518	p2	(GT)7	14	2243356	2243369
457	scaffold40_cov127	525	p2	(CA)6	12	2278316	2278327
458	scaffold40_cov127	526	p2	(TA)6	12	2280541	2280552
459	scaffold40_cov127	530	p2	(AC)8	16	2293193	2293208
460	scaffold40_cov127	533	p2	(GT)6	12	2302070	2302081
461	scaffold40_cov127	534	p3	(GAA)5	15	2305940	2305954
462	scaffold40_cov127	535	p3	(TAA)5	15	2309302	2309316
463	scaffold40_cov127	536	p2	(AT)6	12	2312547	2312558
464	scaffold40_cov127	539	p2	(CA)9	18	2323623	2323640
465	scaffold40_cov127	544	p3	(ATT)6	18	2337630	2337647
466	scaffold40_cov127	548	p2	(GA)6	12	2348933	2348944
467	scaffold40_cov127	556	p2	(AC)7	14	2370475	2370488
468	scaffold40_cov127	557	p2	(TG)6	12	2370614	2370625
469	scaffold40_cov127	562	p2	(TG)9	18	2383406	2383423
470	scaffold40_cov127	564	p3	(TGC)6	18	2421612	2421629
471	scaffold40_cov127	567	p2	(CT)6	12	2427995	2428006
472	scaffold40_cov127	569	p2	(CA)6	12	2431348	2431359
473	scaffold40_cov127	570	p2	(CA)6	12	2437293	2437304
474	scaffold40_cov127	571	p2	(AC)6	12	2438844	2438855
475	scaffold40_cov127	575	p2	(CA)6	12	2447010	2447021
476	scaffold40_cov127	578	p2	(TG)6	12	2475119	2475130
477	scaffold40_cov127	579	p2	(CA)6	12	2482383	2482394
478	scaffold40_cov127	582	p2	(AC)6	12	2485295	2485306
479	scaffold40_cov127	588	p3	(GTT)5	15	2506269	2506283
480	scaffold40_cov127	591	p3	(AAT)5	15	2521826	2521840
481	scaffold40_cov127	594	p2	(CA)6	12	2535159	2535170
482	scaffold40_cov127	596	p3	(TAT)5	15	2546104	2546118
483	scaffold40_cov127	599	p2	(AT)9	18	2550217	2550234
484	scaffold40_cov127	603	p2	(AC)6	12	2554017	2554028
485	scaffold40_cov127	609	p2	(AC)8	16	2581625	2581640
486	scaffold40_cov127	611	p2	(GT)6	12	2594880	2594891
487	scaffold40_cov127	620	p2	(TA)9	18	2623572	2623589
488	scaffold40_cov127	622	p2	(TG)7	14	2636149	2636162
489	scaffold40_cov127	627	p2	(TG)6	12	2650837	2650848
490	scaffold40_cov127	628	p2	(CA)9	18	2659660	2659677
491	scaffold40_cov127	629	p2	(TG)6	12	2675194	2675205
492	scaffold40_cov127	639	p2	(CA)6	12	2728493	2728504
493	scaffold40_cov127	640	p2	(GT)6	12	2732029	2732040
494	scaffold40_cov127	641	p2	(TG)7	14	2732230	2732243
495	scaffold40_cov127	656	p2	(TC)6	12	2799087	2799098
496	scaffold40_cov127	658	p2	(CT)6	12	2805512	2805523
497	scaffold40_cov127	673	p3	(TTG)6	18	2840649	2840666
498	scaffold40_cov127	682	p2	(TG)8	16	2863995	2864010
499	scaffold40_cov127	684	p2	(GT)6	12	2864709	2864720
500	scaffold40_cov127	690	p2	(AC)6	12	2883508	2883519
501	scaffold40_cov127	697	p2	(GT)6	12	2915694	2915705
502	scaffold40_cov127	699	p2	(GA)7	14	2916468	2916481
503	scaffold40_cov127	720	p2	(AC)7	14	2970448	2970461
504	scaffold40_cov127	723	p2	(AG)6	12	2972135	2972146
505	scaffold40_cov127	726	p2	(TA)9	18	2986307	2986324
506	scaffold40_cov127	732	p2	(TA)6	12	2999311	2999322
507	scaffold40_cov127	737	p3	(GAA)5	15	3027667	3027681
508	scaffold40_cov127	740	p2	(TC)6	12	3036366	3036377
509	scaffold40_cov127	741	p2	(AC)6	12	3036697	3036708
510	scaffold40_cov127	742	p2	(TC)6	12	3037174	3037185
511	scaffold40_cov127	746	p2	(AC)6	12	3058349	3058360
512	scaffold40_cov127	753	p2	(GA)7	14	3077365	3077378
513	scaffold40_cov127	758	p2	(TC)8	16	3087943	3087958
514	scaffold40_cov127	765	p2	(CA)7	14	3104779	3104792
515	scaffold40_cov127	766	p2	(TG)6	12	3104930	3104941
516	scaffold40_cov127	771	p2	(TG)6	12	3110819	3110830
517	scaffold40_cov127	778	p2	(GA)6	12	3116410	3116421
518	scaffold40_cov127	780	p2	(TG)6	12	3122090	3122101
519	scaffold40_cov127	781	p2	(CT)9	18	3122946	3122963
520	scaffold40_cov127	786	p2	(GT)7	14	3132197	3132210
521	scaffold40_cov127	788	p2	(CA)8	16	3133176	3133191
522	scaffold40_cov127	792	p2	(CT)6	12	3141206	3141217
523	scaffold40_cov127	796	p2	(GT)7	14	3144207	3144220
524	scaffold40_cov127	797	p2	(GT)8	16	3147229	3147244
525	scaffold40_cov127	807	p2	(AC)7	14	3167486	3167499
526	scaffold40_cov127	818	p2	(TC)7	14	3189950	3189963
527	scaffold40_cov127	821	p2	(CA)6	12	3192932	3192943
528	scaffold40_cov127	826	p2	(GA)7	14	3199241	3199254
529	scaffold40_cov127	834	p2	(TC)6	12	3223845	3223856
530	scaffold40_cov127	844	p2	(GT)7	14	3258128	3258141
531	scaffold40_cov127	846	p2	(CT)6	12	3259546	3259557
532	scaffold40_cov127	850	p3	(ATC)6	18	3275143	3275160
533	scaffold40_cov127	851	p2	(GT)6	12	3278371	3278382
534	scaffold40_cov127	864	p2	(GA)6	12	3324891	3324902
535	scaffold40_cov127	867	p2	(AC)8	16	3334019	3334034
536	scaffold40_cov127	876	p2	(TA)6	12	3364071	3364082
537	scaffold40_cov127	878	p2	(AG)7	14	3377124	3377137
538	scaffold40_cov127	879	p2	(GT)6	12	3382294	3382305
539	scaffold40_cov127	880	p2	(AT)8	16	3390419	3390434
540	scaffold40_cov127	884	p2	(AT)7	14	3407400	3407413
541	scaffold40_cov127	891	p2	(GT)7	14	3462317	3462330
542	scaffold40_cov127	895	p3	(TAA)5	15	3480968	3480982
543	scaffold40_cov127	898	p2	(GT)6	12	3494182	3494193
544	scaffold40_cov127	900	p3	(CTC)5	15	3519825	3519839
545	scaffold40_cov127	906	p2	(AG)7	14	3536382	3536395
546	scaffold40_cov127	907	p2	(AG)6	12	3541087	3541098
547	scaffold40_cov127	909	p2	(GA)9	18	3544929	3544946
548	scaffold40_cov127	913	p2	(AC)7	14	3576901	3576914
549	scaffold40_cov127	916	p2	(GA)7	14	3588048	3588061
550	scaffold40_cov127	917	p2	(CA)7	14	3589182	3589195
551	scaffold40_cov127	930	p2	(AG)7	14	3632116	3632129
552	scaffold40_cov127	933	p2	(CA)7	14	3643455	3643468
553	scaffold40_cov127	959	p2	(CT)6	12	3772478	3772489
554	scaffold40_cov127	976	p2	(TG)6	12	3883503	3883514
555	scaffold40_cov127	983	p2	(TG)8	16	3919725	3919740
556	scaffold40_cov127	984	p3	(TTA)5	15	3921630	3921644
557	scaffold40_cov127	993	p2	(CT)7	14	3957556	3957569
558	scaffold40_cov127	997	p2	(TG)7	14	3985466	3985479
559	scaffold40_cov127	998	p2	(CT)6	12	3985626	3985637
560	scaffold40_cov127	999	p2	(GT)6	12	3985752	3985763
561	scaffold40_cov127	1016	p2	(AG)7	14	4061180	4061193
562	scaffold40_cov127	1020	p3	(ATA)5	15	4082309	4082323
563	scaffold40_cov127	1021	p2	(AG)7	14	4086829	4086842
564	scaffold40_cov127	1025	p2	(TC)7	14	4119898	4119911
565	scaffold40_cov127	1030	p2	(TC)6	12	4149334	4149345
566	scaffold40_cov127	1033	p4	(AATA)5	20	4157302	4157321
567	scaffold40_cov127	1059	p2	(TG)6	12	4279827	4279838
568	scaffold40_cov127	1073	p3	(TTG)5	15	4377099	4377113
569	scaffold40_cov127	1075	p2	(TC)7	14	4378110	4378123
570	scaffold40_cov127	1076	p2	(TG)8	16	4379226	4379241
571	scaffold40_cov127	1088	p2	(AG)6	12	4460894	4460905
572	scaffold40_cov127	1099	p4	(GAAA)5	20	4518959	4518978
573	scaffold40_cov127	1100	p2	(AG)8	16	4539616	4539631
574	scaffold40_cov127	1105	p2	(TG)6	12	4545361	4545372
575	scaffold40_cov127	1110	p2	(TC)8	16	4557080	4557095
576	scaffold40_cov127	1112	p2	(TG)6	12	4566319	4566330
577	scaffold40_cov127	1116	p2	(TG)7	14	4572987	4573000
578	scaffold40_cov127	1120	p2	(TC)7	14	4587569	4587582
579	scaffold40_cov127	1121	p2	(AG)7	14	4592430	4592443
580	scaffold40_cov127	1122	p2	(CT)7	14	4595063	4595076
581	scaffold40_cov127	1123	p2	(TC)6	12	4597549	4597560
582	scaffold40_cov127	1125	p2	(AG)6	12	4599465	4599476
583	scaffold40_cov127	1129	p2	(AT)6	12	4610446	4610457
584	scaffold40_cov127	1136	p2	(CT)8	16	4628031	4628046
585	scaffold40_cov127	1139	p2	(AG)8	16	4630383	4630398
586	scaffold40_cov127	1141	p2	(AC)8	16	4642204	4642219
587	scaffold40_cov127	1142	p2	(GT)6	12	4648909	4648920
588	scaffold40_cov127	1149	p2	(CT)9	18	4676358	4676375
589	scaffold40_cov127	1152	p2	(GA)8	16	4678908	4678923
590	scaffold40_cov127	1161	p2	(AT)9	18	4712152	4712169
591	scaffold40_cov127	1168	p2	(CA)6	12	4758179	4758190
592	scaffold40_cov127	1173	p2	(CT)6	12	4780563	4780574
593	scaffold40_cov127	1179	p2	(CA)6	12	4859276	4859287
594	scaffold40_cov127	1184	p2	(GT)8	16	4867623	4867638
595	scaffold40_cov127	1190	p2	(TC)6	12	4876760	4876771
596	scaffold40_cov127	1197	p3	(AGC)5	15	4927702	4927716
597	scaffold40_cov127	1202	p2	(GA)8	16	4952067	4952082
598	scaffold40_cov127	1204	p2	(TC)8	16	4965162	4965177
599	scaffold40_cov127	1221	p2	(TC)6	12	5009024	5009035
600	scaffold40_cov127	1224	p2	(TA)6	12	5016314	5016325
601	scaffold40_cov127	1227	p3	(AAT)5	15	5031859	5031873
602	scaffold40_cov127	1236	p2	(AG)6	12	5074898	5074909
603	scaffold40_cov127	1238	p2	(GT)8	16	5103324	5103339
604	scaffold40_cov127	1239	p2	(TC)6	12	5126048	5126059
605	scaffold40_cov127	1247	p2	(AC)8	16	5160477	5160492
606	scaffold40_cov127	1248	p2	(GT)7	14	5161754	5161767
607	scaffold40_cov127	1251	p2	(GT)7	14	5177838	5177851
608	scaffold40_cov127	1284	p2	(TC)8	16	5318596	5318611
609	scaffold40_cov127	1292	p2	(AG)7	14	5355320	5355333
610	scaffold40_cov127	1296	p2	(CT)6	12	5358492	5358503
611	scaffold40_cov127	1298	p2	(AG)6	12	5367813	5367824
612	scaffold40_cov127	1300	p3	(ATG)6	18	5372990	5373007
613	scaffold40_cov127	1303	p2	(AC)7	14	5383685	5383698
614	scaffold40_cov127	1306	p2	(GA)8	16	5413576	5413591
615	scaffold40_cov127	1310	p2	(GA)7	14	5444924	5444937
616	scaffold40_cov127	1312	p3	(TGG)5	15	5450761	5450775
617	scaffold40_cov127	1330	p2	(TC)6	12	5511864	5511875
618	scaffold40_cov127	1332	p2	(AG)7	14	5513605	5513618
619	scaffold40_cov127	1335	p3	(TTA)5	15	5535200	5535214
620	scaffold40_cov127	1339	p2	(TG)6	12	5548414	5548425
621	scaffold40_cov127	1352	p2	(TG)6	12	5582368	5582379
622	scaffold40_cov127	1354	p2	(TG)6	12	5587580	5587591
623	scaffold40_cov127	1358	p2	(AC)7	14	5598970	5598983
624	scaffold40_cov127	1368	p2	(TA)6	12	5664595	5664606
625	scaffold40_cov127	1371	p2	(TA)8	16	5690032	5690047
626	scaffold40_cov127	1376	p2	(TA)6	12	5710579	5710590
627	scaffold40_cov127	1379	p2	(GA)7	14	5731355	5731368
628	scaffold40_cov127	1381	p2	(AT)6	12	5735847	5735858
629	scaffold40_cov127	1382	p2	(CA)6	12	5757131	5757142
630	scaffold40_cov127	1384	p2	(CA)6	12	5766734	5766745
631	scaffold40_cov127	1387	p2	(AT)6	12	5768182	5768193
632	scaffold40_cov127	1388	p2	(CT)8	16	5769428	5769443
633	scaffold40_cov127	1389	p2	(GA)9	18	5773882	5773899
634	scaffold40_cov127	1395	p2	(CT)7	14	5797763	5797776
635	scaffold40_cov127	1398	p3	(ACA)5	15	5817133	5817147
636	scaffold40_cov127	1399	p2	(TG)7	14	5820882	5820895
637	scaffold40_cov127	1400	p3	(CAT)6	18	5827784	5827801
638	scaffold40_cov127	1402	p2	(TG)8	16	5828242	5828257
639	scaffold40_cov127	1408	p2	(CA)6	12	5843151	5843162
640	scaffold40_cov127	1410	p2	(AC)6	12	5847783	5847794
641	scaffold40_cov127	1413	p2	(CA)6	12	5867159	5867170
642	scaffold40_cov127	1425	p2	(CA)7	14	5912927	5912940
643	scaffold40_cov127	1433	p3	(TGT)6	18	5962358	5962375
644	scaffold40_cov127	1436	p2	(TC)6	12	5978351	5978362
645	scaffold40_cov127	1437	p2	(AG)8	16	5987329	5987344
646	scaffold40_cov127	1443	p3	(CAT)5	15	6011421	6011435
647	scaffold40_cov127	1445	p2	(TC)6	12	6018774	6018785
648	scaffold40_cov127	1447	p2	(GT)6	12	6021912	6021923
649	scaffold40_cov127	1452	p3	(AGT)5	15	6043482	6043496
650	scaffold40_cov127	1458	p2	(TC)6	12	6056757	6056768
651	scaffold40_cov127	1462	p2	(AC)6	12	6071529	6071540
652	scaffold40_cov127	1463	p2	(AC)6	12	6073657	6073668
653	scaffold40_cov127	1464	p2	(CA)6	12	6091490	6091501
654	scaffold40_cov127	1465	p2	(AG)6	12	6094382	6094393
655	scaffold40_cov127	1472	p2	(TG)6	12	6125591	6125602
656	scaffold40_cov127	1473	p2	(AC)7	14	6127542	6127555
657	scaffold40_cov127	1475	p2	(TG)7	14	6130901	6130914
658	scaffold40_cov127	1482	p2	(TC)8	16	6146504	6146519
659	scaffold40_cov127	1490	p2	(TG)7	14	6168444	6168457
660	scaffold40_cov127	1492	p2	(CA)7	14	6174440	6174453
661	scaffold40_cov127	1493	p2	(CA)7	14	6174682	6174695
662	scaffold40_cov127	1496	p2	(CA)6	12	6175760	6175771
663	scaffold40_cov127	1500	p2	(GT)7	14	6187980	6187993
664	scaffold40_cov127	1501	p2	(AC)9	18	6188748	6188765
665	scaffold40_cov127	1502	p2	(CA)7	14	6188945	6188958
666	scaffold40_cov127	1506	p2	(TC)7	14	6207976	6207989
667	scaffold40_cov127	1507	p2	(AG)7	14	6210084	6210097
668	scaffold40_cov127	1512	p2	(CA)6	12	6218308	6218319
669	scaffold40_cov127	1519	p2	(AT)8	16	6252220	6252235
670	scaffold40_cov127	1536	p2	(TA)6	12	6322855	6322866
671	scaffold40_cov127	1539	p2	(TG)6	12	6327606	6327617
672	scaffold40_cov127	1550	p2	(GA)6	12	6396606	6396617
673	scaffold40_cov127	1551	p2	(AT)7	14	6396752	6396765
674	scaffold40_cov127	1555	p3	(GTT)5	15	6414238	6414252
675	scaffold40_cov127	1565	p2	(CT)6	12	6477200	6477211
676	scaffold40_cov127	1566	p2	(AC)6	12	6477580	6477591
677	scaffold40_cov127	1574	p2	(GA)6	12	6517042	6517053
678	scaffold40_cov127	1577	p3	(TCC)5	15	6523130	6523144
679	scaffold40_cov127	1578	p2	(AC)7	14	6523856	6523869
680	scaffold40_cov127	1584	p2	(CT)6	12	6547832	6547843
681	scaffold40_cov127	1586	p2	(GT)6	12	6555698	6555709
682	scaffold40_cov127	1597	p2	(TC)7	14	6594339	6594352
683	scaffold40_cov127	1599	p2	(TG)9	18	6597647	6597664
684	scaffold40_cov127	1605	p3	(CAG)5	15	6613950	6613964
685	scaffold40_cov127	1612	p2	(TC)7	14	6628331	6628344
686	scaffold40_cov127	1614	p2	(TA)8	16	6629657	6629672
687	scaffold40_cov127	1616	p3	(ATA)5	15	6650760	6650774
688	scaffold40_cov127	1617	p2	(TG)7	14	6651593	6651606
689	scaffold40_cov127	1618	p2	(AG)7	14	6654708	6654721
690	scaffold40_cov127	1619	p2	(GT)6	12	6655240	6655251
691	scaffold40_cov127	1621	p2	(GT)6	12	6658291	6658302
692	scaffold40_cov127	1622	p2	(AC)6	12	6658429	6658440
693	scaffold40_cov127	1625	p2	(TG)6	12	6662870	6662881
694	scaffold40_cov127	1628	p2	(CA)7	14	6674209	6674222
695	scaffold40_cov127	1633	p2	(CT)8	16	6700454	6700469
696	scaffold40_cov127	1638	p2	(TC)7	14	6705976	6705989
697	scaffold40_cov127	1647	p2	(TC)8	16	6732254	6732269
698	scaffold40_cov127	1648	p2	(AG)6	12	6732506	6732517
699	scaffold40_cov127	1649	p2	(TC)6	12	6754904	6754915
700	scaffold40_cov127	1662	p2	(GA)9	18	6841575	6841592
701	scaffold40_cov127	1672	p4	(ATTT)5	20	6904637	6904656
702	scaffold40_cov127	1679	p2	(CT)6	12	6931911	6931922
703	scaffold40_cov127	1685	p3	(AAT)5	15	6987327	6987341
704	scaffold40_cov127	1687	p2	(AT)7	14	6993725	6993738
705	scaffold40_cov127	1700	p2	(TC)8	16	7032634	7032649
706	scaffold40_cov127	1708	p3	(AAT)5	15	7083404	7083418
707	scaffold40_cov127	1714	p2	(AC)9	18	7092918	7092935
708	scaffold40_cov127	1715	p3	(AAC)5	15	7094942	7094956
709	scaffold40_cov127	1717	p2	(CA)10	20	7098684	7098703
710	scaffold40_cov127	1718	p2	(AG)6	12	7102676	7102687
711	scaffold40_cov127	1721	p2	(GC)8	16	7106801	7106816
712	scaffold40_cov127	1722	p2	(CG)6	12	7108458	7108469
713	scaffold40_cov127	1737	p3	(ATT)5	15	7198873	7198887
714	scaffold40_cov127	1745	p2	(TA)7	14	7270250	7270263
715	scaffold40_cov127	1762	p2	(TG)7	14	7356148	7356161
716	scaffold40_cov127	1767	p2	(TA)8	16	7374968	7374983
717	scaffold40_cov127	1772	p2	(TA)6	12	7419342	7419353
718	scaffold40_cov127	1775	p3	(AAC)5	15	7438210	7438224
719	scaffold40_cov127	1793	p2	(GT)6	12	7525327	7525338
720	scaffold40_cov127	1843	p2	(AG)6	12	7745724	7745735
721	scaffold40_cov127	1846	p3	(ACT)5	15	7759026	7759040
722	scaffold40_cov127	1852	p2	(AC)6	12	7776811	7776822
723	scaffold40_cov127	1881	p2	(TC)6	12	7896828	7896839
724	scaffold40_cov127	1885	p2	(AT)6	12	7917189	7917200
725	scaffold40_cov127	1894	p2	(AC)8	16	7967465	7967480
726	scaffold40_cov127	1916	p2	(AC)8	16	8033826	8033841
727	scaffold40_cov127	1924	p2	(TG)7	14	8045822	8045835
728	scaffold40_cov127	1927	p2	(CA)6	12	8050137	8050148
729	scaffold40_cov127	1935	p2	(TG)7	14	8071563	8071576
730	scaffold40_cov127	1941	p2	(GA)6	12	8088768	8088779
731	scaffold40_cov127	1947	p2	(CA)6	12	8133032	8133043
732	scaffold40_cov127	1952	p2	(CT)6	12	8165293	8165304
733	scaffold40_cov127	1995	p2	(TC)6	12	8378072	8378083
734	scaffold40_cov127	1998	p2	(AT)8	16	8400574	8400589
735	scaffold40_cov127	2005	p2	(AC)6	12	8471839	8471850
736	scaffold40_cov127	2006	p2	(TG)6	12	8475896	8475907
737	scaffold40_cov127	2027	p4	(CTGA)5	20	8556205	8556224
738	scaffold40_cov127	2045	p2	(TC)6	12	8626312	8626323
739	scaffold40_cov127	2079	p2	(TA)6	12	8775989	8776000
740	scaffold40_cov127	2084	p2	(AT)10	20	8785050	8785069
741	scaffold40_cov127	2085	p2	(GT)8	16	8786340	8786355
742	scaffold40_cov127	2091	p2	(AC)7	14	8815138	8815151
743	scaffold40_cov127	2103	p2	(AC)6	12	8882143	8882154
744	scaffold40_cov127	2105	p2	(CA)7	14	8893623	8893636
745	scaffold40_cov127	2113	p2	(AG)7	14	8950351	8950364
746	scaffold40_cov127	2116	p3	(TTA)6	18	8966931	8966948
747	scaffold40_cov127	2130	p2	(AC)6	12	9014304	9014315
748	scaffold40_cov127	2134	p2	(GT)6	12	9037222	9037233
749	scaffold40_cov127	2138	p2	(TG)6	12	9071574	9071585
750	scaffold40_cov127	2149	p2	(TG)6	12	9191824	9191835
751	scaffold40_cov127	2157	p2	(GT)6	12	9259426	9259437
752	scaffold40_cov127	2161	p2	(AG)7	14	9269245	9269258
753	scaffold40_cov127	2163	p2	(TC)7	14	9274645	9274658
754	scaffold40_cov127	2164	p2	(GA)6	12	9282218	9282229
755	scaffold40_cov127	2166	p2	(AT)6	12	9285902	9285913
756	scaffold40_cov127	2184	p2	(TA)6	12	9365954	9365965
757	scaffold40_cov127	2191	p2	(TA)9	18	9397933	9397950
758	scaffold40_cov127	2200	p2	(AG)8	16	9481935	9481950
759	scaffold40_cov127	2207	p2	(TG)6	12	9505513	9505524
760	scaffold40_cov127	2208	p2	(CT)7	14	9511506	9511519
761	scaffold40_cov127	2221	p2	(AC)8	16	9562201	9562216
762	scaffold40_cov127	2228	p2	(CT)7	14	9578027	9578040
763	scaffold40_cov127	2243	p2	(CT)7	14	9616251	9616264
764	scaffold40_cov127	2248	p2	(TG)8	16	9634551	9634566
765	scaffold40_cov127	2254	p2	(GA)8	16	9676412	9676427
766	scaffold40_cov127	2255	p2	(AG)8	16	9680789	9680804
767	scaffold40_cov127	2265	p2	(TA)7	14	9730162	9730175
768	scaffold40_cov127	2270	p3	(TTA)6	18	9739949	9739966
769	scaffold40_cov127	2271	p2	(AC)6	12	9740799	9740810
770	scaffold40_cov127	2277	p2	(GA)6	12	9758611	9758622
771	scaffold40_cov127	2283	p2	(AC)6	12	9769772	9769783
772	scaffold40_cov127	2284	p2	(AG)6	12	9773997	9774008
773	scaffold40_cov127	2286	p3	(CAA)5	15	9776358	9776372
774	scaffold40_cov127	2302	p2	(AC)7	14	9834371	9834384
775	scaffold40_cov127	2308	p2	(AG)10	20	9847612	9847631
776	scaffold40_cov127	2310	p2	(AC)6	12	9848224	9848235
777	scaffold40_cov127	2322	p2	(TC)6	12	9888549	9888560
778	scaffold40_cov127	2325	p2	(AG)6	12	9897323	9897334
779	scaffold40_cov127	2333	p2	(AC)7	14	9949970	9949983
780	scaffold40_cov127	2336	p3	(AAT)5	15	9955542	9955556
781	scaffold40_cov127	2339	p2	(AG)7	14	9960914	9960927
782	scaffold40_cov127	2348	p2	(TG)6	12	9978621	9978632
783	scaffold40_cov127	2349	p2	(AC)7	14	9980578	9980591
784	scaffold40_cov127	2358	p3	(GGA)5	15	10018701	10018715
785	scaffold40_cov127	2361	p2	(AC)6	12	10022422	10022433
786	scaffold40_cov127	2366	p3	(ATT)6	18	10047153	10047170
787	scaffold40_cov127	2371	p2	(TA)7	14	10080988	10081001
788	scaffold40_cov127	2382	p2	(AC)7	14	10121077	10121090
789	scaffold40_cov127	2385	p2	(TG)9	18	10143961	10143978
790	scaffold40_cov127	2386	p2	(CT)6	12	10144878	10144889
791	scaffold40_cov127	2388	p2	(AC)6	12	10152028	10152039
792	scaffold40_cov127	2391	p2	(GT)7	14	10165081	10165094
793	scaffold40_cov127	2394	p2	(TG)6	12	10172328	10172339
794	scaffold40_cov127	2395	p2	(AC)6	12	10172965	10172976
795	scaffold40_cov127	2398	p2	(TG)7	14	10191134	10191147
796	scaffold40_cov127	2401	p3	(AGC)5	15	10192291	10192305
797	scaffold40_cov127	2403	p2	(AG)6	12	10198992	10199003
798	scaffold40_cov127	2404	p3	(TTA)6	18	10214515	10214532
799	scaffold40_cov127	2409	p3	(AAT)5	15	10277862	10277876
800	scaffold40_cov127	2433	p2	(AC)6	12	10420872	10420883
801	scaffold40_cov127	2436	p2	(GT)6	12	10428634	10428645
802	scaffold40_cov127	2437	p2	(TA)6	12	10429748	10429759
803	scaffold40_cov127	2439	p2	(TG)6	12	10433038	10433049
804	scaffold40_cov127	2440	p3	(TAA)5	15	10439907	10439921
805	scaffold40_cov127	2444	p2	(CA)7	14	10444747	10444760
806	scaffold40_cov127	2445	p2	(AG)7	14	10444910	10444923
807	scaffold52_cov129	10	p3	(ATT)5	15	77363	77377
808	scaffold52_cov129	14	p2	(AT)7	14	83069	83082
809	scaffold52_cov129	82	p2	(TG)6	12	531416	531427
810	scaffold52_cov129	101	p3	(TAA)6	18	614608	614625
811	scaffold52_cov129	117	p2	(AT)6	12	702008	702019
812	scaffold52_cov129	122	p2	(CA)9	18	756748	756765
813	scaffold52_cov129	130	p2	(AC)6	12	795482	795493
814	scaffold52_cov129	143	p2	(GT)6	12	898589	898600
815	scaffold52_cov129	146	p2	(AC)6	12	914116	914127
816	scaffold52_cov129	152	p2	(AC)6	12	946350	946361
817	scaffold52_cov129	155	p2	(AT)9	18	970731	970748
818	scaffold52_cov129	158	p3	(AGG)5	15	987752	987766
819	scaffold52_cov129	162	p2	(AG)6	12	1004184	1004195
820	scaffold52_cov129	163	p2	(AC)6	12	1009972	1009983
821	scaffold52_cov129	167	p2	(TC)6	12	1023334	1023345
822	scaffold52_cov129	171	p2	(AG)7	14	1031162	1031175
823	scaffold52_cov129	172	p2	(GT)6	12	1033552	1033563
824	scaffold52_cov129	173	p2	(AC)7	14	1040962	1040975
825	scaffold52_cov129	175	p2	(TG)6	12	1047731	1047742
826	scaffold52_cov129	192	p2	(TG)6	12	1143862	1143873
827	scaffold52_cov129	194	p2	(TC)6	12	1159894	1159905
828	scaffold52_cov129	197	p2	(AC)6	12	1206388	1206399
829	scaffold52_cov129	201	p2	(CT)6	12	1230532	1230543
830	scaffold52_cov129	211	p2	(AG)6	12	1272371	1272382
831	scaffold52_cov129	212	p2	(TA)6	12	1275108	1275119
832	scaffold52_cov129	214	p2	(TG)6	12	1278656	1278667
833	scaffold52_cov129	219	p2	(GT)9	18	1307390	1307407
834	scaffold52_cov129	223	p3	(AGA)5	15	1328040	1328054
835	scaffold52_cov129	230	p2	(TG)7	14	1364821	1364834
836	scaffold52_cov129	235	p2	(AC)6	12	1400842	1400853
837	scaffold52_cov129	236	p2	(CT)6	12	1406368	1406379
838	scaffold52_cov129	242	p3	(TAA)5	15	1421348	1421362
839	scaffold52_cov129	247	p2	(GT)6	12	1443698	1443709
840	scaffold52_cov129	250	p3	(ATA)5	15	1449013	1449027
841	scaffold52_cov129	251	p2	(CT)6	12	1457365	1457376
842	scaffold52_cov129	255	p2	(AC)6	12	1463236	1463247
843	scaffold52_cov129	256	p3	(GGA)5	15	1469099	1469113
844	scaffold52_cov129	265	p2	(TA)8	16	1533844	1533859
845	scaffold52_cov129	275	p2	(AC)9	18	1595825	1595842
846	scaffold52_cov129	278	p2	(CA)9	18	1616398	1616415
847	scaffold52_cov129	279	p2	(AT)6	12	1616681	1616692
848	scaffold52_cov129	286	p2	(GA)6	12	1677301	1677312
849	scaffold52_cov129	294	p2	(CA)6	12	1700805	1700816
850	scaffold52_cov129	298	p2	(CT)7	14	1715128	1715141
851	scaffold52_cov129	299	p2	(GT)8	16	1720940	1720955
852	scaffold52_cov129	309	p2	(TG)8	16	1744977	1744992
853	scaffold52_cov129	312	p2	(CT)9	18	1750110	1750127
854	scaffold52_cov129	313	p2	(CT)7	14	1753118	1753131
855	scaffold52_cov129	314	p2	(TG)7	14	1754460	1754473
856	scaffold52_cov129	316	p3	(GAT)5	15	1758313	1758327
857	scaffold52_cov129	317	p2	(AG)6	12	1758711	1758722
858	scaffold52_cov129	318	p2	(AC)9	18	1759685	1759702
859	scaffold52_cov129	320	p2	(TA)6	12	1761063	1761074
860	scaffold52_cov129	324	p2	(TG)7	14	1776942	1776955
861	scaffold52_cov129	327	p2	(TA)7	14	1788530	1788543
862	scaffold52_cov129	333	p2	(TG)6	12	1800909	1800920
863	scaffold52_cov129	336	p2	(CA)6	12	1806441	1806452
864	scaffold52_cov129	340	p2	(CT)8	16	1834610	1834625
865	scaffold52_cov129	344	p2	(TG)7	14	1867706	1867719
866	scaffold52_cov129	352	p2	(CA)9	18	1906829	1906846
867	scaffold52_cov129	353	p2	(CA)7	14	1908207	1908220
868	scaffold52_cov129	359	p2	(AC)8	16	1934505	1934520
869	scaffold52_cov129	360	p2	(AC)7	14	1942186	1942199
870	scaffold52_cov129	361	p2	(AC)8	16	1942952	1942967
871	scaffold52_cov129	362	p2	(GA)6	12	1953225	1953236
872	scaffold52_cov129	363	p2	(CA)6	12	1953382	1953393
873	scaffold52_cov129	364	p2	(GT)9	18	1956562	1956579
874	scaffold52_cov129	367	p2	(CA)6	12	1969295	1969306
875	scaffold52_cov129	368	p2	(TC)6	12	1972017	1972028
876	scaffold52_cov129	369	p2	(AG)8	16	1972428	1972443
877	scaffold52_cov129	375	p2	(AC)8	16	1985552	1985567
878	scaffold52_cov129	379	p2	(GA)6	12	1989900	1989911
879	scaffold52_cov129	380	p2	(CA)7	14	1992184	1992197
880	scaffold52_cov129	387	p2	(AT)9	18	2008945	2008962
881	scaffold52_cov129	394	p2	(TG)8	16	2038482	2038497
882	scaffold52_cov129	399	p2	(GT)6	12	2091054	2091065
883	scaffold52_cov129	405	p2	(AG)8	16	2104853	2104868
884	scaffold52_cov129	412	p2	(TG)7	14	2125785	2125798
885	scaffold52_cov129	416	p2	(CT)8	16	2158242	2158257
886	scaffold52_cov129	426	p2	(CA)7	14	2201805	2201818
887	scaffold52_cov129	427	p2	(AC)6	12	2206766	2206777
888	scaffold52_cov129	430	p2	(AG)6	12	2222768	2222779
889	scaffold52_cov129	434	p3	(CAG)5	15	2244591	2244605
890	scaffold52_cov129	451	p2	(TG)6	12	2345560	2345571
891	scaffold52_cov129	456	p2	(TC)6	12	2358488	2358499
892	scaffold52_cov129	457	p2	(TG)7	14	2378274	2378287
893	scaffold52_cov129	461	p2	(AC)6	12	2397929	2397940
894	scaffold52_cov129	464	p2	(AG)7	14	2413553	2413566
895	scaffold52_cov129	475	p3	(TCC)5	15	2462469	2462483
896	scaffold52_cov129	482	p2	(TG)8	16	2493954	2493969
897	scaffold52_cov129	494	p2	(AT)6	12	2529109	2529120
898	scaffold52_cov129	495	p2	(TG)6	12	2534524	2534535
899	scaffold52_cov129	505	p2	(TG)6	12	2594007	2594018
900	scaffold52_cov129	508	p3	(TTC)5	15	2608988	2609002
901	scaffold52_cov129	509	p2	(AG)7	14	2623400	2623413
902	scaffold52_cov129	514	p2	(AC)7	14	2670888	2670901
903	scaffold52_cov129	515	p2	(GA)7	14	2689906	2689919
904	scaffold52_cov129	555	p2	(AG)6	12	2954439	2954450
905	scaffold52_cov129	560	p2	(TG)6	12	2975964	2975975
906	scaffold52_cov129	602	p2	(TG)6	12	3103663	3103674
907	scaffold52_cov129	604	p2	(GT)9	18	3109684	3109701
908	scaffold52_cov129	617	p2	(TA)6	12	3147278	3147289
909	scaffold52_cov129	619	p2	(GA)6	12	3149864	3149875
910	scaffold52_cov129	620	p2	(TC)7	14	3153605	3153618
911	scaffold52_cov129	622	p2	(TA)6	12	3165874	3165885
912	scaffold52_cov129	625	p3	(CAA)5	15	3171789	3171803
913	scaffold52_cov129	627	p2	(AT)6	12	3197459	3197470
914	scaffold52_cov129	628	p2	(TA)7	14	3204389	3204402
915	scaffold52_cov129	655	p2	(TG)6	12	3308664	3308675
916	scaffold52_cov129	666	p2	(CA)6	12	3343621	3343632
917	scaffold52_cov129	678	p2	(TG)9	18	3380821	3380838
918	scaffold52_cov129	683	p2	(GC)7	14	3410563	3410576
919	scaffold52_cov129	690	p2	(GT)6	12	3431804	3431815
920	scaffold52_cov129	701	p2	(TC)7	14	3449050	3449063
921	scaffold52_cov129	705	p2	(TG)9	18	3466050	3466067
922	scaffold52_cov129	707	p2	(CT)8	16	3468197	3468212
923	scaffold52_cov129	708	p2	(GA)9	18	3473523	3473540
924	scaffold52_cov129	711	p2	(AC)6	12	3480398	3480409
925	scaffold52_cov129	714	p2	(GT)6	12	3484193	3484204
926	scaffold52_cov129	717	p3	(TAT)5	15	3495067	3495081
927	scaffold52_cov129	720	p2	(TG)8	16	3507499	3507514
928	scaffold52_cov129	726	p2	(AG)6	12	3531490	3531501
929	scaffold52_cov129	737	p2	(TA)6	12	3599331	3599342
930	scaffold52_cov129	739	p2	(AC)8	16	3611842	3611857
931	scaffold52_cov129	747	p2	(AG)6	12	3650077	3650088
932	scaffold52_cov129	750	p3	(TAA)5	15	3665597	3665611
933	scaffold52_cov129	756	p2	(AT)8	16	3684848	3684863
934	scaffold52_cov129	757	p3	(CAT)5	15	3684984	3684998
935	scaffold52_cov129	774	p2	(GT)6	12	3777086	3777097
936	scaffold52_cov129	775	p2	(TC)6	12	3781356	3781367
937	scaffold52_cov129	779	p2	(CA)6	12	3797801	3797812
938	scaffold52_cov129	787	p3	(ATA)6	18	3833571	3833588
939	scaffold52_cov129	788	p3	(TAC)5	15	3836330	3836344
940	scaffold52_cov129	819	p3	(ATT)5	15	4022036	4022050
941	scaffold52_cov129	823	p2	(AG)9	18	4041318	4041335
942	scaffold52_cov129	827	p3	(AAT)5	15	4055028	4055042
943	scaffold52_cov129	834	p2	(AT)6	12	4093042	4093053
944	scaffold52_cov129	840	p2	(AG)6	12	4142456	4142467
945	scaffold52_cov129	841	p2	(CA)10	20	4143571	4143590
946	scaffold52_cov129	850	p2	(GA)7	14	4170016	4170029
947	scaffold52_cov129	857	p2	(GA)6	12	4202297	4202308
948	scaffold52_cov129	859	p2	(TG)7	14	4223873	4223886
949	scaffold52_cov129	864	p3	(TTA)5	15	4248922	4248936
950	scaffold52_cov129	887	p2	(TG)7	14	4340308	4340321
951	scaffold52_cov129	888	p2	(AG)6	12	4342099	4342110
952	scaffold52_cov129	899	p2	(TA)10	20	4392136	4392155
953	scaffold52_cov129	900	p2	(GA)8	16	4411280	4411295
954	scaffold52_cov129	902	p3	(AAT)5	15	4417939	4417953
955	scaffold52_cov129	917	p2	(GA)6	12	4498909	4498920
956	scaffold52_cov129	928	p2	(CA)9	18	4591286	4591303
957	scaffold52_cov129	981	p3	(AAT)5	15	5036013	5036027
958	scaffold52_cov129	982	p2	(TA)8	16	5037224	5037239
959	scaffold52_cov129	1001	p3	(CAG)5	15	5180986	5181000
960	scaffold52_cov129	1002	p3	(GTA)5	15	5185318	5185332
961	scaffold52_cov129	1003	p2	(TC)6	12	5187180	5187191
962	scaffold52_cov129	1004	p2	(AT)6	12	5190615	5190626
963	scaffold52_cov129	1016	p2	(GT)6	12	5236015	5236026
964	scaffold52_cov129	1023	p2	(CA)9	18	5276766	5276783
965	scaffold52_cov129	1051	p2	(TA)6	12	5428505	5428516
966	scaffold52_cov129	1058	p2	(AC)6	12	5485760	5485771
967	scaffold52_cov129	1059	p2	(TG)8	16	5488547	5488562
968	scaffold52_cov129	1061	p2	(AG)6	12	5503933	5503944
969	scaffold52_cov129	1064	p2	(GA)10	20	5517222	5517241
970	scaffold52_cov129	1069	p3	(GGA)6	18	5535565	5535582
971	scaffold52_cov129	1076	p2	(CT)6	12	5561697	5561708
972	scaffold52_cov129	1078	p2	(TC)6	12	5570334	5570345
973	scaffold52_cov129	1079	p2	(GA)6	12	5579578	5579589
974	scaffold52_cov129	1087	p2	(GT)9	18	5602864	5602881
975	scaffold52_cov129	1088	p2	(AG)7	14	5605656	5605669
976	scaffold52_cov129	1090	p2	(CT)6	12	5608097	5608108
977	scaffold52_cov129	1092	p2	(GA)6	12	5616608	5616619
978	scaffold52_cov129	1099	p3	(TTG)6	18	5634670	5634687
979	scaffold52_cov129	1103	p2	(TC)6	12	5640801	5640812
980	scaffold52_cov129	1112	p2	(TG)7	14	5679605	5679618
981	scaffold52_cov129	1113	p2	(AC)8	16	5679866	5679881
982	scaffold52_cov129	1125	p2	(CA)6	12	5711455	5711466
983	scaffold52_cov129	1147	p2	(TC)6	12	5814045	5814056
984	scaffold52_cov129	1148	p2	(TA)7	14	5819019	5819032
985	scaffold52_cov129	1156	p3	(TTA)6	18	5858353	5858370
986	scaffold52_cov129	1158	p2	(GT)7	14	5860441	5860454
987	scaffold52_cov129	1163	p2	(GT)6	12	5874600	5874611
988	scaffold52_cov129	1167	p2	(TC)6	12	5881306	5881317
989	scaffold52_cov129	1168	p2	(TA)7	14	5886262	5886275
990	scaffold52_cov129	1179	p3	(GTG)5	15	5929419	5929433
991	scaffold52_cov129	1180	p3	(GTT)5	15	5931578	5931592
992	scaffold52_cov129	1202	p2	(AC)6	12	6047466	6047477
993	scaffold52_cov129	1203	p2	(TC)7	14	6063447	6063460
994	scaffold52_cov129	1205	p2	(GA)7	14	6069878	6069891
995	scaffold52_cov129	1208	p2	(CA)7	14	6098801	6098814
996	scaffold52_cov129	1219	p2	(GT)6	12	6184408	6184419
997	scaffold52_cov129	1220	p2	(TC)6	12	6189991	6190002
998	scaffold52_cov129	1221	p2	(AC)6	12	6193295	6193306
999	scaffold52_cov129	1223	p2	(CT)6	12	6194643	6194654
1000	scaffold52_cov129	1231	p2	(CA)6	12	6224732	6224743
1001	scaffold52_cov129	1233	p2	(GT)6	12	6239124	6239135
1002	scaffold52_cov129	1234	p2	(AT)6	12	6245887	6245898
1003	scaffold52_cov129	1237	p2	(AC)7	14	6263469	6263482
1004	scaffold52_cov129	1238	p2	(AC)6	12	6267307	6267318
1005	scaffold52_cov129	1241	p2	(GT)9	18	6285319	6285336
1006	scaffold52_cov129	1246	p2	(AG)6	12	6297803	6297814
1007	scaffold62_cov130	4	p2	(TG)6	12	13745	13756
1008	scaffold62_cov130	19	p2	(TA)6	12	76991	77002
1009	scaffold62_cov130	23	p2	(TG)6	12	96687	96698
1010	scaffold62_cov130	26	p2	(AT)6	12	101510	101521
1011	scaffold62_cov130	31	p3	(AAT)7	21	122623	122643
1012	scaffold62_cov130	45	p2	(GA)9	18	149788	149805
1013	scaffold62_cov130	48	p4	(TGTT)5	20	155552	155571
1014	scaffold62_cov130	61	p2	(TG)6	12	220934	220945
1015	scaffold62_cov130	63	p3	(TTA)6	18	233914	233931
1016	scaffold62_cov130	69	p2	(GT)6	12	274764	274775
1017	scaffold62_cov130	71	p2	(AT)6	12	292063	292074
1018	scaffold62_cov130	77	p2	(AT)7	14	318405	318418
1019	scaffold62_cov130	84	p2	(AG)6	12	345717	345728
1020	scaffold62_cov130	97	p2	(CT)7	14	398787	398800
1021	scaffold62_cov130	113	p3	(TTA)5	15	485918	485932
1022	scaffold62_cov130	119	p2	(AT)6	12	530892	530903
1023	scaffold62_cov130	125	p3	(TTA)5	15	560780	560794
1024	scaffold62_cov130	132	p3	(GAA)5	15	637007	637021
1025	scaffold62_cov130	210	p2	(AT)6	12	1105987	1105998
1026	scaffold62_cov130	235	p2	(AT)6	12	1323226	1323237
1027	scaffold62_cov130	239	p3	(TTA)5	15	1338241	1338255
1028	scaffold62_cov130	244	p3	(TGT)5	15	1365161	1365175
1029	scaffold62_cov130	255	p2	(GA)6	12	1439912	1439923
1030	scaffold62_cov130	258	p2	(AC)6	12	1451373	1451384
1031	scaffold62_cov130	261	p2	(GT)6	12	1483912	1483923
1032	scaffold62_cov130	268	p2	(TG)6	12	1506962	1506973
1033	scaffold62_cov130	274	p2	(TA)7	14	1530966	1530979
1034	scaffold62_cov130	280	p2	(GT)9	18	1591799	1591816
1035	scaffold62_cov130	281	p2	(TG)6	12	1595547	1595558
1036	scaffold62_cov130	283	p2	(TG)7	14	1611785	1611798
1037	scaffold62_cov130	289	p2	(TG)8	16	1626923	1626938
1038	scaffold62_cov130	291	p2	(CA)7	14	1638667	1638680
1039	scaffold62_cov130	292	p2	(CA)6	12	1641641	1641652
1040	scaffold62_cov130	294	p3	(TGT)6	18	1655838	1655855
1041	scaffold62_cov130	296	p2	(GA)6	12	1660540	1660551
1042	scaffold62_cov130	302	p2	(AT)6	12	1745014	1745025
1043	scaffold62_cov130	308	p2	(TG)9	18	1768269	1768286
1044	scaffold62_cov130	310	p3	(ATC)5	15	1769537	1769551
1045	scaffold62_cov130	316	p3	(CAG)6	18	1791675	1791692
1046	scaffold62_cov130	320	p2	(AC)6	12	1808736	1808747
1047	scaffold62_cov130	326	p3	(TAA)5	15	1834749	1834763
1048	scaffold62_cov130	329	p2	(AT)6	12	1857548	1857559
1049	scaffold62_cov130	341	p3	(TAA)5	15	1910340	1910354
1050	scaffold62_cov130	360	p2	(TG)9	18	2014365	2014382
1051	scaffold62_cov130	366	p2	(AT)6	12	2094449	2094460
1052	scaffold62_cov130	367	p2	(AC)6	12	2101449	2101460
1053	scaffold62_cov130	374	p2	(AG)6	12	2150047	2150058
1054	scaffold62_cov130	381	p2	(TA)8	16	2196401	2196416
1055	scaffold62_cov130	398	p2	(TA)6	12	2320799	2320810
1056	scaffold62_cov130	400	p2	(CT)6	12	2344124	2344135
1057	scaffold62_cov130	402	p4	(AATA)5	20	2355260	2355279
1058	scaffold62_cov130	412	p3	(ATG)5	15	2393023	2393037
1059	scaffold62_cov130	415	p2	(TG)7	14	2408078	2408091
1060	scaffold62_cov130	416	p2	(TA)7	14	2418770	2418783
1061	scaffold62_cov130	422	p2	(GA)6	12	2441279	2441290
1062	scaffold62_cov130	423	p3	(TAA)7	21	2449290	2449310
1063	scaffold62_cov130	431	p2	(CA)6	12	2482268	2482279
1064	scaffold62_cov130	445	p2	(AG)6	12	2577940	2577951
1065	scaffold62_cov130	467	p3	(GAG)7	21	2699417	2699437
1066	scaffold62_cov130	486	p2	(CT)10	20	2788636	2788655
1067	scaffold62_cov130	488	p2	(AC)6	12	2801646	2801657
1068	scaffold62_cov130	491	p2	(AT)7	14	2823567	2823580
1069	scaffold62_cov130	492	p3	(ATT)6	18	2824664	2824681
1070	scaffold62_cov130	493	p2	(TG)9	18	2825969	2825986
1071	scaffold62_cov130	506	p3	(AAT)5	15	2900952	2900966
1072	scaffold62_cov130	515	p3	(CAA)5	15	2954116	2954130
1073	scaffold62_cov130	533	p3	(AAT)5	15	3095009	3095023
1074	scaffold62_cov130	535	p2	(AC)7	14	3112809	3112822
1075	scaffold62_cov130	538	p2	(AC)7	14	3168036	3168049
1076	scaffold62_cov130	544	p2	(AG)7	14	3201452	3201465
1077	scaffold62_cov130	551	p2	(AC)6	12	3239039	3239050
1078	scaffold62_cov130	552	p2	(AC)6	12	3239672	3239683
1079	scaffold62_cov130	553	p2	(CA)9	18	3250476	3250493
1080	scaffold62_cov130	560	p3	(TTA)6	18	3309186	3309203
1081	scaffold62_cov130	562	p2	(CT)6	12	3315716	3315727
1082	scaffold62_cov130	571	p2	(AT)7	14	3354134	3354147
1083	scaffold62_cov130	576	p2	(AT)6	12	3375146	3375157
1084	scaffold62_cov130	580	p2	(TG)6	12	3408508	3408519
1085	scaffold62_cov130	590	p2	(AT)6	12	3473173	3473184
1086	scaffold62_cov130	596	p3	(ATA)5	15	3550789	3550803
1087	scaffold62_cov130	606	p2	(TG)6	12	3614258	3614269
1088	scaffold62_cov130	608	p2	(GA)8	16	3633473	3633488
1089	scaffold62_cov130	609	p2	(TG)6	12	3636559	3636570
1090	scaffold62_cov130	610	p2	(CA)6	12	3643998	3644009
1091	scaffold62_cov130	614	p3	(ATT)5	15	3673823	3673837
1092	scaffold62_cov130	617	p3	(AAT)5	15	3695142	3695156
1093	scaffold62_cov130	621	p3	(TAT)5	15	3704328	3704342
1094	scaffold62_cov130	626	p2	(AG)6	12	3746319	3746330
1095	scaffold62_cov130	628	p3	(TTA)6	18	3760900	3760917
1096	scaffold62_cov130	639	p2	(GT)6	12	3809753	3809764
1097	scaffold62_cov130	656	p2	(CA)9	18	3920697	3920714
1098	scaffold62_cov130	657	p2	(AG)7	14	3925037	3925050
1099	scaffold62_cov130	659	p3	(TAT)6	18	3934012	3934029
1100	scaffold62_cov130	664	p2	(CA)7	14	3950362	3950375
1101	scaffold62_cov130	665	p2	(CA)7	14	3950513	3950526
1102	scaffold62_cov130	673	p2	(GA)6	12	3978514	3978525
1103	scaffold62_cov130	679	p2	(CA)8	16	4026494	4026509
1104	scaffold62_cov130	716	p2	(CA)6	12	4327710	4327721
1105	scaffold62_cov130	717	p2	(AT)6	12	4332997	4333008
1106	scaffold62_cov130	718	p3	(ATA)5	15	4333114	4333128
1107	scaffold62_cov130	732	p2	(AT)6	12	4406211	4406222
1108	scaffold62_cov130	745	p2	(TC)8	16	4442420	4442435
1109	scaffold62_cov130	750	p2	(GA)8	16	4452210	4452225
1110	scaffold62_cov130	757	p2	(GT)6	12	4465688	4465699
1111	scaffold62_cov130	760	p3	(TGC)6	18	4484668	4484685
1112	scaffold62_cov130	763	p2	(AT)7	14	4488288	4488301
1113	scaffold62_cov130	765	p2	(GA)9	18	4496505	4496522
1114	scaffold62_cov130	766	p3	(ATG)5	15	4499849	4499863
1115	scaffold62_cov130	769	p2	(TC)6	12	4513954	4513965
1116	scaffold62_cov130	771	p3	(CAG)5	15	4525814	4525828
1117	scaffold51_cov129	11	p2	(GA)6	12	45815	45826
1118	scaffold51_cov129	12	p2	(TG)6	12	49942	49953
1119	scaffold51_cov129	13	p2	(TC)7	14	51042	51055
1120	scaffold51_cov129	16	p2	(AC)6	12	59156	59167
1121	scaffold51_cov129	19	p2	(TC)6	12	64708	64719
1122	scaffold51_cov129	62	p2	(AT)6	12	263141	263152
1123	scaffold51_cov129	68	p4	(ATAA)5	20	293844	293863
1124	scaffold51_cov129	87	p2	(AT)6	12	403908	403919
1125	scaffold51_cov129	92	p2	(AC)6	12	423240	423251
1126	scaffold51_cov129	94	p2	(AT)6	12	439911	439922
1127	scaffold51_cov129	99	p2	(AT)7	14	450774	450787
1128	scaffold51_cov129	100	p3	(ACA)5	15	450994	451008
1129	scaffold51_cov129	107	p2	(AC)6	12	471047	471058
1130	scaffold51_cov129	112	p2	(AC)6	12	475810	475821
1131	scaffold51_cov129	113	p2	(GA)7	14	482673	482686
1132	scaffold51_cov129	117	p2	(AG)6	12	509602	509613
1133	scaffold51_cov129	118	p2	(TG)6	12	519584	519595
1134	scaffold51_cov129	122	p3	(TTA)5	15	530120	530134
1135	scaffold51_cov129	126	p2	(AT)7	14	547699	547712
1136	scaffold51_cov129	131	p2	(GA)9	18	569266	569283
1137	scaffold51_cov129	137	p2	(TC)6	12	586743	586754
1138	scaffold51_cov129	143	p2	(CA)6	12	610388	610399
1139	scaffold51_cov129	145	p2	(TC)6	12	618179	618190
1140	scaffold51_cov129	146	p2	(AT)6	12	619960	619971
1141	scaffold51_cov129	147	p2	(TG)6	12	633319	633330
1142	scaffold51_cov129	154	p2	(AC)7	14	664061	664074
1143	scaffold51_cov129	156	p2	(GA)6	12	668999	669010
1144	scaffold51_cov129	157	p2	(TA)6	12	673002	673013
1145	scaffold51_cov129	160	p2	(CT)7	14	675305	675318
1146	scaffold51_cov129	163	p2	(GA)7	14	683214	683227
1147	scaffold51_cov129	164	p2	(GT)6	12	683537	683548
1148	scaffold51_cov129	165	p2	(TC)10	20	687198	687217
1149	scaffold51_cov129	182	p3	(TAA)6	18	738368	738385
1150	scaffold51_cov129	187	p2	(TC)6	12	751842	751853
1151	scaffold51_cov129	196	p2	(AG)10	20	785430	785449
1152	scaffold51_cov129	203	p2	(TA)6	12	809533	809544
1153	scaffold51_cov129	211	p2	(AT)6	12	829239	829250
1154	scaffold51_cov129	213	p2	(AT)6	12	840542	840553
1155	scaffold51_cov129	215	p2	(AC)6	12	845212	845223
1156	scaffold51_cov129	236	p2	(GT)9	18	933305	933322
1157	scaffold51_cov129	238	p2	(CA)6	12	938069	938080
1158	scaffold51_cov129	239	p2	(TA)6	12	938596	938607
1159	scaffold51_cov129	248	p2	(TG)7	14	946939	946952
1160	scaffold51_cov129	251	p2	(TG)6	12	955098	955109
1161	scaffold51_cov129	253	p2	(AC)6	12	964192	964203
1162	scaffold51_cov129	259	p2	(AC)7	14	986005	986018
1163	scaffold51_cov129	261	p2	(CA)8	16	991039	991054
1164	scaffold51_cov129	264	p2	(CA)6	12	993920	993931
1165	scaffold51_cov129	267	p2	(TG)6	12	1000082	1000093
1166	scaffold51_cov129	269	p2	(CA)9	18	1002960	1002977
1167	scaffold51_cov129	272	p2	(GT)7	14	1013984	1013997
1168	scaffold51_cov129	280	p2	(TA)6	12	1063481	1063492
1169	scaffold51_cov129	281	p2	(AG)6	12	1069303	1069314
1170	scaffold51_cov129	285	p3	(TTA)5	15	1074022	1074036
1171	scaffold51_cov129	290	p3	(ATA)5	15	1111230	1111244
1172	scaffold51_cov129	292	p4	(TAAA)5	20	1123748	1123767
1173	scaffold51_cov129	295	p2	(TA)6	12	1143028	1143039
1174	scaffold51_cov129	298	p2	(GA)6	12	1154577	1154588
1175	scaffold51_cov129	312	p2	(AC)9	18	1221490	1221507
1176	scaffold51_cov129	315	p2	(AC)6	12	1230662	1230673
1177	scaffold51_cov129	329	p2	(AG)6	12	1296303	1296314
1178	scaffold51_cov129	333	p2	(GT)8	16	1305457	1305472
1179	scaffold51_cov129	341	p2	(AT)6	12	1332126	1332137
1180	scaffold51_cov129	342	p2	(CA)6	12	1332256	1332267
1181	scaffold51_cov129	343	p2	(CT)6	12	1334369	1334380
1182	scaffold51_cov129	351	p2	(AC)7	14	1380410	1380423
1183	scaffold51_cov129	365	p2	(AT)6	12	1404192	1404203
1184	scaffold51_cov129	376	p2	(TG)9	18	1452370	1452387
1185	scaffold51_cov129	378	p2	(AG)6	12	1456576	1456587
1186	scaffold51_cov129	379	p2	(GT)6	12	1465918	1465929
1187	scaffold51_cov129	380	p2	(AC)6	12	1473376	1473387
1188	scaffold51_cov129	385	p2	(TC)6	12	1483757	1483768
1189	scaffold51_cov129	387	p3	(ATA)5	15	1486233	1486247
1190	scaffold51_cov129	389	p2	(GA)6	12	1493040	1493051
1191	scaffold51_cov129	391	p3	(TTC)5	15	1501287	1501301
1192	scaffold51_cov129	411	p2	(AG)6	12	1554391	1554402
1193	scaffold51_cov129	418	p2	(AT)8	16	1569216	1569231
1194	scaffold51_cov129	420	p2	(TG)8	16	1574162	1574177
1195	scaffold51_cov129	422	p2	(GA)6	12	1585880	1585891
1196	scaffold51_cov129	425	p3	(TTA)6	18	1602866	1602883
1197	scaffold51_cov129	426	p2	(CA)7	14	1609145	1609158
1198	scaffold51_cov129	430	p3	(TGT)5	15	1624793	1624807
1199	scaffold51_cov129	433	p2	(TG)7	14	1628537	1628550
1200	scaffold51_cov129	441	p3	(CAG)5	15	1664830	1664844
1201	scaffold51_cov129	442	p2	(CT)6	12	1670364	1670375
1202	scaffold51_cov129	445	p2	(GT)8	16	1676200	1676215
1203	scaffold51_cov129	449	p3	(TTC)5	15	1708550	1708564
1204	scaffold51_cov129	461	p2	(AT)7	14	1783390	1783403
1205	scaffold51_cov129	462	p3	(TTA)5	15	1788463	1788477
1206	scaffold51_cov129	463	p2	(TA)6	12	1790839	1790850
1207	scaffold51_cov129	466	p2	(AT)6	12	1795685	1795696
1208	scaffold51_cov129	469	p2	(CA)6	12	1818781	1818792
1209	scaffold51_cov129	486	p2	(GA)6	12	1935912	1935923
1210	scaffold51_cov129	492	p2	(TA)6	12	1969323	1969334
1211	scaffold51_cov129	493	p2	(AC)7	14	1970178	1970191
1212	scaffold51_cov129	498	p2	(AC)7	14	1976319	1976332
1213	scaffold51_cov129	504	p2	(AC)9	18	2012600	2012617
1214	scaffold51_cov129	507	p2	(AG)6	12	2057145	2057156
1215	scaffold51_cov129	513	p3	(TAA)5	15	2078946	2078960
1216	scaffold51_cov129	535	p2	(AT)7	14	2255679	2255692
1217	scaffold51_cov129	569	p2	(TC)8	16	2420902	2420917
1218	scaffold51_cov129	575	p2	(AG)6	12	2449802	2449813
1219	scaffold51_cov129	577	p2	(TC)6	12	2468179	2468190
1220	scaffold51_cov129	579	p2	(TA)6	12	2489675	2489686
1221	scaffold51_cov129	595	p4	(TGTT)5	20	2563434	2563453
1222	scaffold51_cov129	607	p3	(TAA)5	15	2658015	2658029
1223	scaffold51_cov129	616	p2	(CA)7	14	2742152	2742165
1224	scaffold51_cov129	623	p3	(ATA)5	15	2788222	2788236
1225	scaffold51_cov129	640	p3	(AAC)6	18	2835079	2835096
1226	scaffold51_cov129	644	p2	(GA)6	12	2864085	2864096
1227	scaffold51_cov129	654	p3	(TAT)5	15	2936521	2936535
1228	scaffold51_cov129	657	p2	(AT)7	14	2964067	2964080
1229	scaffold51_cov129	658	p2	(TC)6	12	2978004	2978015
1230	scaffold51_cov129	659	p2	(TG)6	12	2980634	2980645
1231	scaffold51_cov129	665	p2	(GT)8	16	3004026	3004041
1232	scaffold51_cov129	667	p2	(AC)6	12	3009258	3009269
1233	scaffold51_cov129	668	p2	(AT)7	14	3010775	3010788
1234	scaffold51_cov129	681	p2	(AT)6	12	3034345	3034356
1235	scaffold51_cov129	691	p2	(CA)6	12	3102584	3102595
1236	scaffold51_cov129	712	p3	(CCA)5	15	3212378	3212392
1237	scaffold51_cov129	714	p2	(GT)6	12	3238377	3238388
1238	scaffold51_cov129	718	p2	(GA)6	12	3276185	3276196
1239	scaffold51_cov129	726	p2	(AT)8	16	3297258	3297273
1240	scaffold51_cov129	732	p2	(TG)6	12	3323887	3323898
1241	scaffold51_cov129	736	p2	(GA)6	12	3382578	3382589
1242	scaffold51_cov129	746	p2	(TA)6	12	3451259	3451270
1243	scaffold51_cov129	748	p2	(CA)6	12	3487945	3487956
1244	scaffold51_cov129	756	p2	(AT)7	14	3523723	3523736
1245	scaffold51_cov129	761	p2	(CT)6	12	3546061	3546072
1246	scaffold51_cov129	766	p2	(CT)6	12	3559934	3559945
1247	scaffold51_cov129	773	p2	(GA)6	12	3616824	3616835
1248	scaffold51_cov129	799	p2	(TA)6	12	3804393	3804404
1249	scaffold51_cov129	801	p2	(AG)6	12	3810202	3810213
1250	scaffold51_cov129	815	p2	(TG)6	12	3911147	3911158
1251	scaffold51_cov129	819	p2	(AC)6	12	3918498	3918509
1252	scaffold51_cov129	820	p2	(AC)8	16	3921816	3921831
1253	scaffold51_cov129	827	p2	(CA)6	12	3955264	3955275
1254	scaffold51_cov129	838	p2	(AC)7	14	3991985	3991998
1255	scaffold51_cov129	840	p2	(CA)8	16	3994756	3994771
1256	scaffold51_cov129	856	p2	(TC)6	12	4050082	4050093
1257	scaffold51_cov129	864	p2	(TA)6	12	4091526	4091537
1258	scaffold51_cov129	872	p2	(AG)8	16	4140375	4140390
1259	scaffold51_cov129	873	p3	(TAA)5	15	4140888	4140902
1260	scaffold51_cov129	882	p2	(TG)7	14	4164567	4164580
1261	scaffold51_cov129	923	p2	(TG)7	14	4381996	4382009
1262	scaffold51_cov129	926	p2	(TG)6	12	4415023	4415034
1263	scaffold51_cov129	930	p2	(CA)7	14	4423008	4423021
1264	scaffold51_cov129	944	p2	(TA)6	12	4470092	4470103
1265	scaffold51_cov129	956	p2	(CA)6	12	4503325	4503336
1266	scaffold51_cov129	963	p2	(TC)6	12	4510813	4510824
1267	scaffold51_cov129	982	p3	(ATG)6	18	4618418	4618435
1268	scaffold51_cov129	992	p2	(GA)6	12	4653594	4653605
1269	scaffold51_cov129	994	p3	(TGT)5	15	4656605	4656619
1270	scaffold51_cov129	1005	p2	(AG)6	12	4715777	4715788
1271	scaffold51_cov129	1012	p2	(TA)6	12	4757597	4757608
1272	scaffold51_cov129	1016	p2	(TA)6	12	4781813	4781824
1273	scaffold51_cov129	1031	p2	(AC)6	12	4877051	4877062
1274	scaffold51_cov129	1032	p2	(AT)6	12	4878722	4878733
1275	scaffold51_cov129	1035	p4	(CAAT)5	20	4895034	4895053
1276	scaffold51_cov129	1044	p2	(GA)7	14	4908095	4908108
1277	scaffold51_cov129	1045	p2	(TA)9	18	4910180	4910197
1278	scaffold51_cov129	1051	p2	(TG)9	18	4935962	4935979
1279	scaffold51_cov129	1057	p3	(TTG)5	15	4967666	4967680
1280	scaffold51_cov129	1059	p2	(CT)6	12	4977318	4977329
1281	scaffold51_cov129	1072	p2	(AC)7	14	5015743	5015756
1282	scaffold51_cov129	1088	p2	(CT)7	14	5077437	5077450
1283	scaffold51_cov129	1091	p2	(TC)8	16	5086788	5086803
1284	scaffold51_cov129	1098	p2	(TA)8	16	5121655	5121670
1285	scaffold51_cov129	1100	p2	(GA)6	12	5135606	5135617
1286	scaffold51_cov129	1108	p2	(TC)8	16	5162591	5162606
1287	scaffold51_cov129	1109	p2	(AT)6	12	5163035	5163046
1288	scaffold51_cov129	1114	p2	(AG)6	12	5170213	5170224
1289	scaffold51_cov129	1129	p2	(AC)6	12	5221280	5221291
1290	scaffold51_cov129	1145	p3	(TGT)5	15	5278074	5278088
1291	scaffold51_cov129	1172	p2	(CA)7	14	5389980	5389993
1292	scaffold51_cov129	1173	p2	(CA)7	14	5392403	5392416
1293	scaffold51_cov129	1175	p3	(TTA)5	15	5398243	5398257
1294	scaffold51_cov129	1178	p3	(TCC)5	15	5404037	5404051
1295	scaffold51_cov129	1180	p2	(AT)6	12	5407680	5407691
1296	scaffold51_cov129	1181	p2	(TA)6	12	5416165	5416176
1297	scaffold51_cov129	1194	p2	(CT)7	14	5470903	5470916
1298	scaffold51_cov129	1200	p2	(TC)7	14	5487843	5487856
1299	scaffold51_cov129	1201	p2	(CA)6	12	5494635	5494646
1300	scaffold51_cov129	1205	p2	(CT)7	14	5531772	5531785
1301	scaffold51_cov129	1208	p3	(TCA)7	21	5561384	5561404
1302	scaffold51_cov129	1213	p3	(GGA)5	15	5591199	5591213
1303	scaffold51_cov129	1226	p2	(AT)8	16	5646012	5646027
1304	scaffold51_cov129	1230	p2	(TA)6	12	5683451	5683462
1305	scaffold51_cov129	1233	p2	(AC)6	12	5710941	5710952
1306	scaffold51_cov129	1251	p2	(GA)6	12	5774515	5774526
1307	scaffold51_cov129	1254	p2	(TC)6	12	5783534	5783545
1308	scaffold51_cov129	1258	p3	(ATT)5	15	5796664	5796678
1309	scaffold51_cov129	1259	p2	(AG)8	16	5797647	5797662
1310	scaffold51_cov129	1260	p2	(TA)6	12	5805119	5805130
1311	scaffold51_cov129	1266	p2	(AG)6	12	5869705	5869716
1312	scaffold51_cov129	1275	p2	(TA)6	12	5946729	5946740
1313	scaffold51_cov129	1285	p3	(TTA)5	15	5998995	5999009
1314	scaffold51_cov129	1287	p2	(TG)7	14	6002534	6002547
1315	scaffold51_cov129	1289	p3	(TAT)5	15	6022863	6022877
1316	scaffold51_cov129	1293	p2	(AC)7	14	6027479	6027492
1317	scaffold51_cov129	1297	p2	(TG)8	16	6035910	6035925
1318	scaffold51_cov129	1306	p2	(AC)6	12	6093605	6093616
1319	scaffold51_cov129	1309	p2	(AC)6	12	6109737	6109748
1320	scaffold51_cov129	1310	p2	(AG)6	12	6118756	6118767
1321	scaffold51_cov129	1313	p5	(CAAAC)5	25	6122760	6122784
1322	scaffold51_cov129	1314	p2	(GT)6	12	6125702	6125713
1323	scaffold51_cov129	1318	p2	(AC)6	12	6133839	6133850
1324	scaffold51_cov129	1321	p2	(AG)6	12	6141244	6141255
1325	scaffold51_cov129	1329	p2	(GT)8	16	6157921	6157936
1326	scaffold51_cov129	1332	p2	(GA)6	12	6166034	6166045
1327	scaffold51_cov129	1336	p2	(CT)7	14	6172128	6172141
1328	scaffold51_cov129	1349	p2	(AT)9	18	6202686	6202703
1329	scaffold51_cov129	1353	p2	(AT)6	12	6216336	6216347
1330	scaffold51_cov129	1356	p2	(AC)6	12	6229485	6229496
1331	scaffold51_cov129	1370	p2	(GA)7	14	6280774	6280787
1332	scaffold51_cov129	1373	p2	(AC)7	14	6302680	6302693
1333	scaffold51_cov129	1382	p3	(AAT)5	15	6323557	6323571
1334	scaffold51_cov129	1383	p2	(GT)6	12	6325316	6325327
1335	scaffold51_cov129	1385	p2	(GT)9	18	6326326	6326343
1336	scaffold51_cov129	1388	p2	(AC)7	14	6344239	6344252
1337	scaffold51_cov129	1396	p2	(AG)6	12	6361008	6361019
1338	scaffold51_cov129	1409	p2	(TC)7	14	6413330	6413343
1339	scaffold51_cov129	1411	p3	(TGA)6	18	6417697	6417714
1340	scaffold51_cov129	1418	p2	(TG)6	12	6450165	6450176
1341	scaffold51_cov129	1419	p3	(ATA)5	15	6458517	6458531
1342	scaffold51_cov129	1421	p2	(CT)6	12	6464612	6464623
1343	scaffold51_cov129	1422	p2	(TG)6	12	6470264	6470275
1344	scaffold51_cov129	1423	p2	(CA)7	14	6473161	6473174
1345	scaffold51_cov129	1430	p2	(AC)6	12	6484984	6484995
1346	scaffold51_cov129	1436	p2	(AT)7	14	6512391	6512404
1347	scaffold51_cov129	1439	p2	(AG)6	12	6544865	6544876
1348	scaffold51_cov129	1440	p2	(TA)7	14	6545387	6545400
1349	scaffold51_cov129	1448	p2	(TC)7	14	6608224	6608237
1350	scaffold51_cov129	1472	p2	(TA)7	14	6711792	6711805
1351	scaffold51_cov129	1474	p2	(GT)6	12	6727678	6727689
1352	scaffold51_cov129	1475	p2	(CT)9	18	6728014	6728031
1353	scaffold51_cov129	1478	p2	(GT)9	18	6739111	6739128
1354	scaffold51_cov129	1493	p2	(CA)6	12	6765838	6765849
1355	scaffold51_cov129	1494	p2	(TG)8	16	6768028	6768043
1356	scaffold51_cov129	1504	p2	(AT)9	18	6793538	6793555
1357	scaffold51_cov129	1507	p2	(TA)7	14	6814391	6814404
1358	scaffold51_cov129	1539	p2	(AC)6	12	7020389	7020400
1359	scaffold51_cov129	1552	p2	(AT)8	16	7106278	7106293
1360	scaffold51_cov129	1554	p2	(TA)6	12	7121266	7121277
1361	scaffold51_cov129	1556	p2	(TC)6	12	7143753	7143764
1362	scaffold51_cov129	1564	p3	(GAT)5	15	7215850	7215864
1363	scaffold51_cov129	1567	p2	(TA)6	12	7236522	7236533
1364	scaffold51_cov129	1568	p2	(TG)8	16	7238667	7238682
1365	scaffold51_cov129	1572	p2	(CA)6	12	7279788	7279799
1366	scaffold51_cov129	1573	p2	(GT)8	16	7289858	7289873
1367	scaffold51_cov129	1575	p2	(CT)7	14	7301638	7301651
1368	scaffold51_cov129	1580	p2	(AG)6	12	7307393	7307404
1369	scaffold51_cov129	1581	p2	(AG)6	12	7311568	7311579
1370	scaffold51_cov129	1585	p2	(AC)8	16	7319624	7319639
1371	scaffold51_cov129	1586	p2	(AC)6	12	7319750	7319761
1372	scaffold51_cov129	1599	p2	(CA)6	12	7373821	7373832
1373	scaffold51_cov129	1604	p2	(GT)6	12	7381917	7381928
1374	scaffold51_cov129	1623	p2	(TG)6	12	7447714	7447725
1375	scaffold51_cov129	1631	p2	(AG)7	14	7481193	7481206
1376	scaffold51_cov129	1636	p2	(GT)8	16	7484977	7484992
1377	scaffold51_cov129	1638	p2	(AC)6	12	7486112	7486123
1378	scaffold51_cov129	1642	p2	(AG)6	12	7503959	7503970
1379	scaffold51_cov129	1643	p2	(CA)8	16	7504295	7504310
1380	scaffold51_cov129	1647	p2	(TG)6	12	7519134	7519145
1381	scaffold51_cov129	1650	p2	(AC)6	12	7528753	7528764
1382	scaffold51_cov129	1660	p2	(CT)7	14	7577543	7577556
1383	scaffold51_cov129	1663	p2	(CA)8	16	7594190	7594205
1384	scaffold51_cov129	1664	p2	(AG)6	12	7596390	7596401
1385	scaffold51_cov129	1668	p3	(TTC)6	18	7626648	7626665
1386	scaffold51_cov129	1669	p3	(AAG)5	15	7638158	7638172
1387	scaffold51_cov129	1675	p2	(TG)6	12	7668871	7668882
1388	scaffold51_cov129	1676	p3	(ATG)5	15	7668984	7668998
1389	scaffold51_cov129	1685	p3	(AGG)5	15	7703239	7703253
1390	scaffold51_cov129	1686	p2	(TA)6	12	7706969	7706980
1391	scaffold51_cov129	1687	p2	(AC)7	14	7720479	7720492
1392	scaffold51_cov129	1691	p2	(AC)6	12	7755972	7755983
1393	scaffold51_cov129	1692	p3	(TTG)7	21	7759812	7759832
1394	scaffold51_cov129	1694	p2	(TA)8	16	7774800	7774815
1395	scaffold51_cov129	1695	p2	(TA)9	18	7776331	7776348
1396	scaffold51_cov129	1701	p2	(CT)7	14	7820461	7820474
1397	scaffold51_cov129	1703	p2	(TC)6	12	7826878	7826889
1398	scaffold51_cov129	1704	p2	(AC)6	12	7828501	7828512
1399	scaffold51_cov129	1705	p2	(TG)6	12	7829541	7829552
1400	scaffold51_cov129	1712	p2	(GT)6	12	7849837	7849848
1401	scaffold51_cov129	1724	p2	(AC)7	14	7928980	7928993
1402	scaffold51_cov129	1725	p2	(TC)7	14	7929577	7929590
1403	scaffold51_cov129	1728	p2	(CA)9	18	7937980	7937997
1404	scaffold51_cov129	1730	p2	(CA)6	12	7943594	7943605
1405	scaffold51_cov129	1737	p2	(TC)8	16	7967560	7967575
1406	scaffold51_cov129	1744	p2	(TG)6	12	7984614	7984625
1407	scaffold51_cov129	1750	p2	(GT)6	12	8011047	8011058
1408	scaffold51_cov129	1753	p2	(GA)6	12	8022680	8022691
1409	scaffold51_cov129	1773	p2	(GT)6	12	8075158	8075169
1410	scaffold51_cov129	1775	p2	(TC)6	12	8081323	8081334
1411	scaffold51_cov129	1779	p2	(CA)8	16	8085364	8085379
1412	scaffold51_cov129	1782	p2	(AC)6	12	8094581	8094592
1413	scaffold51_cov129	1783	p2	(TA)7	14	8098118	8098131
1414	scaffold51_cov129	1784	p2	(AG)6	12	8102151	8102162
1415	scaffold51_cov129	1788	p2	(TG)6	12	8112646	8112657
1416	scaffold51_cov129	1790	p2	(TC)7	14	8114967	8114980
1417	scaffold51_cov129	1793	p3	(ATT)5	15	8116638	8116652
1418	scaffold51_cov129	1795	p2	(AC)6	12	8118572	8118583
1419	scaffold51_cov129	1796	p2	(TG)6	12	8120651	8120662
1420	scaffold51_cov129	1799	p2	(TC)6	12	8128646	8128657
1421	scaffold51_cov129	1808	p2	(CA)6	12	8137931	8137942
1422	scaffold51_cov129	1826	p2	(AG)6	12	8168921	8168932
1423	scaffold51_cov129	1828	p2	(CA)7	14	8175057	8175070
1424	scaffold51_cov129	1836	p2	(TC)6	12	8188731	8188742
1425	scaffold51_cov129	1838	p2	(TG)7	14	8191566	8191579
1426	scaffold51_cov129	1841	p2	(AC)6	12	8197096	8197107
1427	scaffold51_cov129	1842	p2	(TC)9	18	8197233	8197250
1428	scaffold51_cov129	1845	p2	(CT)9	18	8206593	8206610
1429	scaffold51_cov129	1846	p2	(AC)9	18	8206867	8206884
1430	scaffold51_cov129	1848	p2	(CA)10	20	8235615	8235634
1431	scaffold51_cov129	1849	p2	(TG)7	14	8235761	8235774
1432	scaffold51_cov129	1852	p3	(GGC)5	15	8263598	8263612
1433	scaffold51_cov129	1856	p2	(TG)8	16	8295712	8295727
1434	scaffold51_cov129	1858	p2	(TC)6	12	8311492	8311503
1435	scaffold51_cov129	1860	p2	(AC)7	14	8319402	8319415
1436	scaffold51_cov129	1863	p2	(AC)6	12	8333237	8333248
1437	scaffold51_cov129	1864	p2	(AC)7	14	8336202	8336215
1438	scaffold51_cov129	1866	p2	(GT)6	12	8342451	8342462
1439	scaffold51_cov129	1877	p2	(GT)8	16	8385178	8385193
1440	scaffold51_cov129	1879	p2	(GT)7	14	8391733	8391746
1441	scaffold51_cov129	1881	p2	(TG)6	12	8392990	8393001
1442	scaffold51_cov129	1887	p2	(TC)6	12	8441421	8441432
1443	scaffold51_cov129	1888	p2	(TG)7	14	8442221	8442234
1444	scaffold51_cov129	1894	p2	(GT)6	12	8458256	8458267
1445	scaffold51_cov129	1899	p2	(GT)6	12	8470663	8470674
1446	scaffold51_cov129	1902	p2	(AC)6	12	8476243	8476254
1447	scaffold51_cov129	1905	p2	(CA)10	20	8481167	8481186
1448	scaffold51_cov129	1907	p3	(TAT)5	15	8490914	8490928
1449	scaffold51_cov129	1914	p2	(GT)7	14	8530677	8530690
1450	scaffold51_cov129	1915	p2	(GT)7	14	8531129	8531142
1451	scaffold51_cov129	1917	p2	(TG)7	14	8548435	8548448
1452	scaffold51_cov129	1918	p2	(TC)6	12	8549649	8549660
1453	scaffold51_cov129	1919	p2	(TG)6	12	8552183	8552194
1454	scaffold51_cov129	1920	p2	(TG)7	14	8552615	8552628
1455	scaffold51_cov129	1921	p2	(AC)6	12	8556858	8556869
1456	scaffold51_cov129	1926	p2	(AC)8	16	8576573	8576588
1457	scaffold51_cov129	1929	p2	(GA)7	14	8594918	8594931
1458	scaffold51_cov129	1930	p2	(TA)8	16	8595262	8595277
1459	scaffold51_cov129	1936	p2	(AC)8	16	8637384	8637399
1460	scaffold51_cov129	1940	p3	(AAG)5	15	8645499	8645513
1461	scaffold51_cov129	1942	p2	(TG)6	12	8654233	8654244
1462	scaffold51_cov129	1950	p2	(CA)7	14	8695727	8695740
1463	scaffold51_cov129	1955	p2	(AG)7	14	8720785	8720798
1464	scaffold51_cov129	1964	p2	(AC)6	12	8754636	8754647
1465	scaffold51_cov129	1965	p3	(AAC)5	15	8760620	8760634
1466	scaffold51_cov129	1969	p2	(AG)6	12	8795598	8795609
1467	scaffold51_cov129	1984	p2	(GT)7	14	8864402	8864415
1468	scaffold51_cov129	1988	p2	(TC)7	14	8893551	8893564
1469	scaffold51_cov129	1994	p3	(ATG)5	15	8926878	8926892
1470	scaffold51_cov129	1996	p2	(GT)7	14	8935886	8935899
1471	scaffold51_cov129	2002	p3	(TTC)5	15	8987654	8987668
1472	scaffold51_cov129	2006	p2	(CA)6	12	9011412	9011423
1473	scaffold51_cov129	2010	p3	(AAT)5	15	9021179	9021193
1474	scaffold51_cov129	2011	p2	(TG)7	14	9021545	9021558
1475	scaffold51_cov129	2017	p2	(AG)8	16	9050683	9050698
1476	scaffold51_cov129	2019	p2	(AG)6	12	9052095	9052106
1477	scaffold51_cov129	2020	p2	(CT)8	16	9052320	9052335
1478	scaffold51_cov129	2021	p3	(ATT)5	15	9055327	9055341
1479	scaffold51_cov129	2022	p2	(TG)6	12	9059579	9059590
1480	scaffold51_cov129	2023	p3	(AAC)5	15	9060646	9060660
1481	scaffold51_cov129	2029	p2	(CA)6	12	9093547	9093558
1482	scaffold51_cov129	2031	p3	(TAT)5	15	9109766	9109780
1483	scaffold51_cov129	2036	p2	(TA)8	16	9153323	9153338
1484	scaffold51_cov129	2037	p2	(GT)7	14	9155995	9156008
1485	scaffold51_cov129	2038	p2	(TC)7	14	9163716	9163729
1486	scaffold51_cov129	2040	p4	(TTCT)5	20	9167697	9167716
1487	scaffold51_cov129	2041	p2	(GA)6	12	9171609	9171620
1488	scaffold51_cov129	2044	p2	(CT)6	12	9189204	9189215
1489	scaffold51_cov129	2048	p3	(ACA)5	15	9196929	9196943
1490	scaffold51_cov129	2055	p2	(GA)10	20	9247422	9247441
1491	scaffold51_cov129	2060	p2	(TA)6	12	9276790	9276801
1492	scaffold51_cov129	2061	p2	(CT)8	16	9277000	9277015
1493	scaffold51_cov129	2062	p2	(AC)6	12	9279238	9279249
1494	scaffold51_cov129	2063	p4	(AGAC)5	20	9280881	9280900
1495	scaffold51_cov129	2065	p2	(TG)9	18	9288153	9288170
1496	scaffold51_cov129	2067	p2	(TG)7	14	9292606	9292619
1497	scaffold51_cov129	2069	p2	(AC)8	16	9297469	9297484
1498	scaffold51_cov129	2071	p2	(TG)6	12	9300098	9300109
1499	scaffold51_cov129	2074	p2	(AC)8	16	9308917	9308932
1500	scaffold51_cov129	2082	p2	(GA)7	14	9322118	9322131
1501	scaffold51_cov129	2083	p2	(GT)6	12	9322976	9322987
1502	scaffold51_cov129	2085	p2	(GT)7	14	9327916	9327929
1503	scaffold51_cov129	2088	p2	(GT)7	14	9334888	9334901
1504	scaffold51_cov129	2089	p2	(AC)9	18	9335098	9335115
1505	scaffold51_cov129	2090	p2	(GA)7	14	9336111	9336124
1506	scaffold51_cov129	2095	p2	(AG)8	16	9346685	9346700
1507	scaffold51_cov129	2099	p2	(CT)6	12	9351556	9351567
1508	scaffold51_cov129	2100	p2	(TG)6	12	9351820	9351831
1509	scaffold51_cov129	2103	p2	(GT)6	12	9361446	9361457
1510	scaffold51_cov129	2107	p2	(TG)7	14	9366597	9366610
1511	scaffold51_cov129	2110	p2	(AT)6	12	9373508	9373519
1512	scaffold51_cov129	2113	p2	(TC)9	18	9375594	9375611
1513	scaffold51_cov129	2115	p2	(CA)7	14	9376953	9376966
1514	scaffold51_cov129	2119	p2	(CT)6	12	9395755	9395766
1515	scaffold51_cov129	2122	p3	(TTA)5	15	9401893	9401907
1516	scaffold51_cov129	2125	p2	(TA)8	16	9414925	9414940
1517	scaffold51_cov129	2126	p2	(AT)7	14	9416061	9416074
1518	scaffold51_cov129	2127	p2	(TG)6	12	9418840	9418851
1519	scaffold51_cov129	2128	p2	(AC)9	18	9419526	9419543
1520	scaffold51_cov129	2129	p2	(GA)8	16	9420593	9420608
1521	scaffold51_cov129	2130	p2	(AG)6	12	9420907	9420918
1522	scaffold51_cov129	2133	p2	(AC)6	12	9425549	9425560
1523	scaffold51_cov129	2134	p2	(AG)6	12	9426655	9426666
1524	scaffold51_cov129	2137	p2	(AG)7	14	9442699	9442712
1525	scaffold51_cov129	2142	p2	(AG)6	12	9451290	9451301
1526	scaffold51_cov129	2144	p2	(AG)6	12	9456496	9456507
1527	scaffold51_cov129	2145	p2	(GA)8	16	9456636	9456651
1528	scaffold51_cov129	2146	p2	(GT)6	12	9459744	9459755
1529	scaffold51_cov129	2147	p2	(CA)9	18	9462832	9462849
1530	scaffold51_cov129	2148	p4	(AAAT)5	20	9464659	9464678
1531	scaffold51_cov129	2149	p2	(TG)9	18	9466017	9466034
1532	scaffold51_cov129	2152	p2	(CA)9	18	9471792	9471809
1533	scaffold51_cov129	2154	p3	(ATT)6	18	9489168	9489185
1534	scaffold51_cov129	2161	p3	(GAG)5	15	9520980	9520994
1535	scaffold51_cov129	2163	p2	(AT)6	12	9524971	9524982
1536	scaffold51_cov129	2167	p2	(TC)6	12	9534841	9534852
1537	scaffold51_cov129	2174	p2	(TC)7	14	9571010	9571023
1538	scaffold51_cov129	2179	p2	(AC)7	14	9585447	9585460
1539	scaffold51_cov129	2193	p3	(TAT)5	15	9623905	9623919
1540	scaffold51_cov129	2194	p2	(TG)6	12	9631514	9631525
1541	scaffold51_cov129	2196	p2	(AT)6	12	9638223	9638234
1542	scaffold51_cov129	2197	p2	(AG)6	12	9638915	9638926
1543	scaffold51_cov129	2220	p3	(TAA)5	15	9715160	9715174
1544	scaffold51_cov129	2227	p2	(TA)6	12	9728994	9729005
1545	scaffold51_cov129	2230	p2	(CA)6	12	9734052	9734063
1546	scaffold51_cov129	2231	p2	(GA)7	14	9734295	9734308
1547	scaffold51_cov129	2232	p2	(AG)6	12	9738338	9738349
1548	scaffold51_cov129	2233	p2	(CT)6	12	9738796	9738807
1549	scaffold51_cov129	2235	p2	(AG)10	20	9746194	9746213
1550	scaffold51_cov129	2241	p2	(TC)6	12	9760751	9760762
1551	scaffold51_cov129	2242	p2	(TG)9	18	9763734	9763751
1552	scaffold51_cov129	2243	p2	(GT)6	12	9765909	9765920
1553	scaffold51_cov129	2249	p2	(AT)6	12	9773402	9773413
1554	scaffold51_cov129	2251	p2	(AG)7	14	9777552	9777565
1555	scaffold51_cov129	2252	p2	(TG)7	14	9779770	9779783
1556	scaffold51_cov129	2258	p2	(GA)6	12	9797318	9797329
1557	scaffold51_cov129	2263	p2	(CA)6	12	9812619	9812630
1558	scaffold51_cov129	2264	p2	(TG)7	14	9814427	9814440
1559	scaffold51_cov129	2266	p2	(CA)6	12	9817185	9817196
1560	scaffold51_cov129	2278	p2	(TA)8	16	9894755	9894770
1561	scaffold51_cov129	2287	p2	(CA)9	18	9929817	9929834
1562	scaffold51_cov129	2295	p2	(CA)6	12	9950075	9950086
1563	scaffold51_cov129	2298	p3	(CTT)6	18	9965637	9965654
1564	scaffold51_cov129	2302	p2	(TC)7	14	9983702	9983715
1565	scaffold51_cov129	2303	p2	(TA)8	16	9985268	9985283
1566	scaffold51_cov129	2309	p2	(TG)7	14	9997696	9997709
1567	scaffold51_cov129	2311	p2	(TC)7	14	9999235	9999248
1568	scaffold51_cov129	2328	p2	(TG)6	12	10065485	10065496
1569	scaffold51_cov129	2331	p4	(TTTG)5	20	10077429	10077448
1570	scaffold51_cov129	2332	p2	(AT)7	14	10078117	10078130
1571	scaffold51_cov129	2333	p3	(GTT)5	15	10083655	10083669
1572	scaffold51_cov129	2336	p2	(AT)6	12	10106460	10106471
1573	scaffold51_cov129	2340	p2	(TG)7	14	10111641	10111654
1574	scaffold51_cov129	2344	p3	(TGT)5	15	10118121	10118135
1575	scaffold51_cov129	2349	p2	(AC)6	12	10149788	10149799
1576	scaffold51_cov129	2355	p2	(AC)9	18	10167529	10167546
1577	scaffold51_cov129	2363	p4	(TTCA)5	20	10184248	10184267
1578	scaffold51_cov129	2371	p2	(TA)6	12	10228174	10228185
1579	scaffold51_cov129	2376	p2	(TG)6	12	10252615	10252626
1580	scaffold51_cov129	2377	p2	(TG)6	12	10252852	10252863
1581	scaffold51_cov129	2391	p3	(TTA)5	15	10311020	10311034
1582	scaffold51_cov129	2393	p3	(CTC)5	15	10313789	10313803
1583	scaffold51_cov129	2395	p2	(TC)6	12	10328968	10328979
1584	scaffold51_cov129	2397	p2	(AC)8	16	10333413	10333428
1585	scaffold51_cov129	2400	p2	(AG)6	12	10337067	10337078
1586	scaffold51_cov129	2404	p3	(AGA)5	15	10351389	10351403
1587	scaffold51_cov129	2407	p2	(AC)7	14	10358943	10358956
1588	scaffold51_cov129	2417	p2	(TG)7	14	10453850	10453863
1589	scaffold51_cov129	2421	p2	(TA)7	14	10469328	10469341
1590	scaffold51_cov129	2423	p2	(CA)6	12	10477135	10477146
1591	scaffold51_cov129	2432	p2	(TC)6	12	10515738	10515749
1592	scaffold51_cov129	2441	p2	(AT)6	12	10565981	10565992
1593	scaffold51_cov129	2442	p2	(AC)6	12	10568252	10568263
1594	scaffold51_cov129	2444	p2	(AC)7	14	10573095	10573108
1595	scaffold51_cov129	2448	p3	(ATA)5	15	10587470	10587484
1596	scaffold51_cov129	2450	p2	(GA)6	12	10592736	10592747
1597	scaffold51_cov129	2453	p2	(GT)6	12	10600895	10600906
1598	scaffold51_cov129	2458	p2	(CT)10	20	10613285	10613304
1599	scaffold51_cov129	2460	p2	(CT)7	14	10625630	10625643
1600	scaffold51_cov129	2462	p3	(CAG)5	15	10642228	10642242
1601	scaffold51_cov129	2467	p2	(TG)9	18	10689647	10689664
1602	scaffold51_cov129	2469	p2	(AG)6	12	10693586	10693597
1603	scaffold51_cov129	2470	p2	(TC)6	12	10693781	10693792
1604	scaffold51_cov129	2472	p2	(CA)6	12	10708342	10708353
1605	scaffold51_cov129	2481	p2	(TG)6	12	10756357	10756368
1606	scaffold51_cov129	2486	p2	(TG)8	16	10771142	10771157
1607	scaffold51_cov129	2496	p2	(AG)6	12	10809900	10809911
1608	scaffold51_cov129	2502	p2	(AC)6	12	10832682	10832693
1609	scaffold51_cov129	2503	p2	(AT)7	14	10835192	10835205
1610	scaffold51_cov129	2506	p2	(CT)6	12	10844758	10844769
1611	scaffold51_cov129	2513	p2	(CA)9	18	10861201	10861218
1612	scaffold51_cov129	2516	p2	(CA)7	14	10867049	10867062
1613	scaffold51_cov129	2521	p2	(GT)6	12	10888337	10888348
1614	scaffold51_cov129	2534	p2	(TG)6	12	10926038	10926049
1615	scaffold51_cov129	2538	p2	(CT)6	12	10942675	10942686
1616	scaffold51_cov129	2542	p2	(AG)8	16	10959365	10959380
1617	scaffold51_cov129	2543	p2	(CA)9	18	10966435	10966452
1618	scaffold51_cov129	2562	p2	(AC)8	16	11062164	11062179
1619	scaffold51_cov129	2563	p2	(TC)8	16	11062876	11062891
1620	scaffold51_cov129	2564	p2	(CT)7	14	11066585	11066598
1621	scaffold51_cov129	2565	p2	(GA)6	12	11067558	11067569
1622	scaffold51_cov129	2570	p2	(GT)9	18	11087633	11087650
1623	scaffold51_cov129	2572	p2	(TC)7	14	11103014	11103027
1624	scaffold51_cov129	2577	p2	(CA)6	12	11136589	11136600
1625	scaffold51_cov129	2585	p4	(TCCT)5	20	11192965	11192984
1626	scaffold51_cov129	2587	p3	(TAA)5	15	11199653	11199667
1627	scaffold51_cov129	2592	p2	(AC)7	14	11210313	11210326
1628	scaffold51_cov129	2596	p2	(GT)6	12	11235090	11235101
1629	scaffold51_cov129	2598	p2	(AC)6	12	11237802	11237813
1630	scaffold51_cov129	2600	p2	(AG)9	18	11247930	11247947
1631	scaffold51_cov129	2601	p2	(AG)9	18	11258080	11258097
1632	scaffold51_cov129	2608	p2	(AG)8	16	11269517	11269532
1633	scaffold51_cov129	2609	p2	(AG)6	12	11269712	11269723
1634	scaffold51_cov129	2610	p2	(GA)6	12	11269858	11269869
1635	scaffold51_cov129	2611	p2	(CA)6	12	11272075	11272086
1636	scaffold51_cov129	2614	p2	(TC)8	16	11276959	11276974
1637	scaffold51_cov129	2616	p2	(CT)6	12	11279249	11279260
1638	scaffold51_cov129	2617	p2	(CT)6	12	11280015	11280026
1639	scaffold51_cov129	2618	p2	(TG)7	14	11295174	11295187
1640	scaffold51_cov129	2623	p2	(AC)7	14	11332884	11332897
1641	scaffold51_cov129	2624	p2	(CA)6	12	11334878	11334889
1642	scaffold51_cov129	2631	p2	(CA)7	14	11356440	11356453
1643	scaffold51_cov129	2632	p2	(CT)7	14	11360540	11360553
1644	scaffold51_cov129	2636	p2	(TA)6	12	11398911	11398922
1645	scaffold51_cov129	2638	p2	(TG)7	14	11415695	11415708
1646	scaffold51_cov129	2647	p2	(GT)10	20	11455173	11455192
1647	scaffold51_cov129	2651	p3	(ATT)5	15	11550170	11550184
1648	scaffold51_cov129	2657	p2	(AC)6	12	11572522	11572533
1649	scaffold51_cov129	2660	p2	(TG)7	14	11581327	11581340
1650	scaffold51_cov129	2666	p2	(GA)8	16	11653267	11653282
1651	scaffold51_cov129	2667	p2	(CA)6	12	11653730	11653741
1652	scaffold51_cov129	2669	p2	(AG)7	14	11660397	11660410
1653	scaffold51_cov129	2670	p2	(CA)6	12	11661031	11661042
1654	scaffold51_cov129	2672	p2	(TA)7	14	11664215	11664228
1655	scaffold51_cov129	2683	p2	(TC)6	12	11682441	11682452
1656	scaffold51_cov129	2686	p2	(TG)7	14	11686328	11686341
1657	scaffold51_cov129	2692	p2	(CA)8	16	11697678	11697693
1658	scaffold51_cov129	2694	p2	(TA)6	12	11698653	11698664
1659	scaffold51_cov129	2698	p2	(AC)10	20	11705392	11705411
1660	scaffold51_cov129	2702	p3	(TTG)5	15	11718632	11718646
1661	scaffold51_cov129	2705	p2	(GT)6	12	11721796	11721807
1662	scaffold51_cov129	2709	p2	(AC)6	12	11730237	11730248
1663	scaffold51_cov129	2711	p2	(AG)8	16	11733621	11733636
1664	scaffold3_cov127	8	p2	(AG)6	12	61991	62002
1665	scaffold3_cov127	23	p2	(GT)6	12	129504	129515
1666	scaffold3_cov127	24	p2	(AG)8	16	130786	130801
1667	scaffold3_cov127	25	p2	(TG)6	12	133797	133808
1668	scaffold3_cov127	29	p2	(CA)7	14	137808	137821
1669	scaffold3_cov127	35	p2	(AC)6	12	150083	150094
1670	scaffold3_cov127	37	p3	(TGC)6	18	156568	156585
1671	scaffold3_cov127	39	p3	(AAT)5	15	159595	159609
1672	scaffold3_cov127	41	p2	(TC)7	14	165347	165360
1673	scaffold3_cov127	43	p2	(TG)6	12	169879	169890
1674	scaffold3_cov127	44	p2	(AT)6	12	178602	178613
1675	scaffold3_cov127	47	p2	(GA)7	14	182444	182457
1676	scaffold3_cov127	48	p2	(TC)6	12	187096	187107
1677	scaffold3_cov127	55	p2	(GA)6	12	235049	235060
1678	scaffold3_cov127	59	p2	(GA)6	12	246595	246606
1679	scaffold3_cov127	62	p2	(TC)6	12	257522	257533
1680	scaffold3_cov127	73	p2	(GA)6	12	279565	279576
1681	scaffold3_cov127	74	p2	(GT)7	14	284182	284195
1682	scaffold3_cov127	86	p2	(TA)9	18	319875	319892
1683	scaffold3_cov127	88	p3	(TGT)5	15	323824	323838
1684	scaffold3_cov127	89	p2	(AG)6	12	327114	327125
1685	scaffold3_cov127	94	p2	(GT)10	20	342075	342094
1686	scaffold3_cov127	103	p2	(AT)7	14	366747	366760
1687	scaffold3_cov127	121	p3	(TAT)5	15	424267	424281
1688	scaffold3_cov127	122	p2	(CA)6	12	440148	440159
1689	scaffold3_cov127	127	p2	(AC)9	18	450301	450318
1690	scaffold3_cov127	128	p2	(TC)6	12	450658	450669
1691	scaffold3_cov127	129	p2	(AG)8	16	451626	451641
1692	scaffold3_cov127	135	p2	(AC)7	14	480339	480352
1693	scaffold3_cov127	139	p2	(CA)6	12	489540	489551
1694	scaffold3_cov127	148	p2	(TC)6	12	524740	524751
1695	scaffold3_cov127	153	p2	(TG)6	12	543983	543994
1696	scaffold3_cov127	159	p2	(AC)7	14	574723	574736
1697	scaffold3_cov127	160	p2	(TC)6	12	575562	575573
1698	scaffold3_cov127	161	p2	(CA)7	14	579851	579864
1699	scaffold3_cov127	164	p2	(GA)9	18	584135	584152
1700	scaffold3_cov127	169	p2	(AG)6	12	601055	601066
1701	scaffold3_cov127	170	p2	(CT)6	12	602307	602318
1702	scaffold3_cov127	177	p2	(TG)6	12	613440	613451
1703	scaffold3_cov127	178	p2	(GA)7	14	613901	613914
1704	scaffold3_cov127	183	p2	(CA)6	12	641468	641479
1705	scaffold3_cov127	201	p2	(CT)7	14	710540	710553
1706	scaffold3_cov127	206	p3	(TAT)5	15	742853	742867
1707	scaffold3_cov127	209	p2	(TG)6	12	754282	754293
1708	scaffold3_cov127	219	p2	(CT)7	14	786430	786443
1709	scaffold3_cov127	220	p2	(TG)7	14	786577	786590
1710	scaffold3_cov127	224	p2	(GA)7	14	796595	796608
1711	scaffold3_cov127	225	p2	(TG)6	12	797134	797145
1712	scaffold3_cov127	226	p2	(TG)6	12	797264	797275
1713	scaffold3_cov127	235	p2	(GA)7	14	810271	810284
1714	scaffold3_cov127	241	p2	(CA)7	14	820850	820863
1715	scaffold3_cov127	250	p2	(CT)7	14	846988	847001
1716	scaffold3_cov127	251	p2	(GT)6	12	852351	852362
1717	scaffold3_cov127	255	p2	(AC)6	12	855101	855112
1718	scaffold3_cov127	258	p2	(AG)8	16	860194	860209
1719	scaffold3_cov127	263	p2	(GT)6	12	879833	879844
1720	scaffold3_cov127	272	p2	(CA)6	12	894423	894434
1721	scaffold3_cov127	293	p2	(AC)7	14	954432	954445
1722	scaffold3_cov127	294	p2	(GT)6	12	960539	960550
1723	scaffold3_cov127	296	p2	(AG)7	14	967869	967882
1724	scaffold3_cov127	307	p3	(CAA)5	15	1004413	1004427
1725	scaffold3_cov127	316	p2	(AC)8	16	1036417	1036432
1726	scaffold3_cov127	320	p2	(TG)7	14	1047976	1047989
1727	scaffold3_cov127	321	p2	(AC)9	18	1048384	1048401
1728	scaffold3_cov127	325	p2	(TC)6	12	1061734	1061745
1729	scaffold3_cov127	326	p2	(AC)7	14	1069100	1069113
1730	scaffold3_cov127	346	p2	(AC)9	18	1148531	1148548
1731	scaffold3_cov127	348	p2	(CA)10	20	1150164	1150183
1732	scaffold3_cov127	352	p2	(CT)8	16	1155358	1155373
1733	scaffold3_cov127	366	p2	(AG)6	12	1177366	1177377
1734	scaffold3_cov127	370	p2	(AC)6	12	1189834	1189845
1735	scaffold3_cov127	383	p2	(AC)6	12	1210527	1210538
1736	scaffold3_cov127	388	p2	(CA)9	18	1215003	1215020
1737	scaffold3_cov127	390	p2	(AG)7	14	1220318	1220331
1738	scaffold3_cov127	391	p2	(CT)7	14	1224616	1224629
1739	scaffold3_cov127	392	p2	(GT)6	12	1228499	1228510
1740	scaffold3_cov127	400	p2	(GT)6	12	1259546	1259557
1741	scaffold3_cov127	402	p2	(GA)7	14	1264335	1264348
1742	scaffold3_cov127	407	p2	(CA)7	14	1286805	1286818
1743	scaffold3_cov127	410	p3	(TAA)5	15	1292740	1292754
1744	scaffold3_cov127	411	p2	(AT)8	16	1293823	1293838
1745	scaffold3_cov127	421	p2	(AC)8	16	1313415	1313430
1746	scaffold3_cov127	431	p2	(TG)6	12	1332550	1332561
1747	scaffold3_cov127	440	p2	(CA)6	12	1356646	1356657
1748	scaffold3_cov127	462	p2	(AT)7	14	1421235	1421248
1749	scaffold3_cov127	463	p3	(AGG)5	15	1427099	1427113
1750	scaffold3_cov127	485	p2	(CA)6	12	1504994	1505005
1751	scaffold3_cov127	487	p2	(TC)6	12	1523129	1523140
1752	scaffold3_cov127	508	p2	(AG)6	12	1692387	1692398
1753	scaffold3_cov127	528	p2	(TG)6	12	1754899	1754910
1754	scaffold3_cov127	538	p2	(GA)7	14	1829530	1829543
1755	scaffold3_cov127	549	p2	(AC)6	12	1880582	1880593
1756	scaffold3_cov127	565	p2	(TC)7	14	1965104	1965117
1757	scaffold3_cov127	570	p2	(AC)8	16	1988152	1988167
1758	scaffold3_cov127	580	p2	(TC)6	12	2031902	2031913
1759	scaffold3_cov127	587	p2	(TC)7	14	2056880	2056893
1760	scaffold3_cov127	592	p2	(TC)6	12	2077579	2077590
1761	scaffold3_cov127	595	p2	(AC)6	12	2090953	2090964
1762	scaffold3_cov127	597	p2	(GT)6	12	2099361	2099372
1763	scaffold3_cov127	621	p2	(CA)7	14	2166065	2166078
1764	scaffold3_cov127	623	p2	(TG)6	12	2172337	2172348
1765	scaffold3_cov127	635	p2	(TG)6	12	2228996	2229007
1766	scaffold3_cov127	652	p3	(TAA)6	18	2333282	2333299
1767	scaffold3_cov127	654	p3	(CTA)5	15	2336328	2336342
1768	scaffold3_cov127	669	p2	(TC)7	14	2396582	2396595
1769	scaffold3_cov127	670	p2	(AG)7	14	2396867	2396880
1770	scaffold3_cov127	686	p2	(AC)6	12	2448156	2448167
1771	scaffold3_cov127	687	p2	(TG)8	16	2452624	2452639
1772	scaffold3_cov127	689	p2	(GT)7	14	2455182	2455195
1773	scaffold3_cov127	690	p2	(TG)8	16	2457885	2457900
1774	scaffold3_cov127	691	p3	(CAA)5	15	2460146	2460160
1775	scaffold3_cov127	712	p2	(GT)9	18	2538432	2538449
1776	scaffold3_cov127	719	p2	(GT)6	12	2553246	2553257
1777	scaffold3_cov127	730	p3	(ACA)5	15	2580325	2580339
1778	scaffold3_cov127	732	p2	(TA)7	14	2602308	2602321
1779	scaffold3_cov127	737	p2	(TA)6	12	2620911	2620922
1780	scaffold3_cov127	749	p3	(TAC)5	15	2660946	2660960
1781	scaffold3_cov127	751	p2	(TG)6	12	2664636	2664647
1782	scaffold3_cov127	759	p3	(ATC)6	18	2708666	2708683
1783	scaffold3_cov127	760	p2	(GA)6	12	2713246	2713257
1784	scaffold3_cov127	762	p2	(TA)7	14	2717640	2717653
1785	scaffold3_cov127	763	p3	(ATC)7	21	2726576	2726596
1786	scaffold3_cov127	766	p2	(GA)8	16	2741277	2741292
1787	scaffold3_cov127	767	p2	(GT)7	14	2752465	2752478
1788	scaffold3_cov127	768	p2	(AC)6	12	2752616	2752627
1789	scaffold3_cov127	788	p2	(GT)6	12	2825520	2825531
1790	scaffold3_cov127	789	p2	(TG)6	12	2826220	2826231
1791	scaffold3_cov127	794	p2	(TG)6	12	2829478	2829489
1792	scaffold3_cov127	796	p2	(CA)9	18	2830102	2830119
1793	scaffold3_cov127	799	p2	(TG)8	16	2840531	2840546
1794	scaffold3_cov127	800	p2	(GA)7	14	2841214	2841227
1795	scaffold3_cov127	802	p2	(AT)6	12	2842403	2842414
1796	scaffold3_cov127	815	p2	(AC)7	14	2874239	2874252
1797	scaffold3_cov127	819	p2	(AC)6	12	2879348	2879359
1798	scaffold3_cov127	824	p2	(GA)8	16	2890029	2890044
1799	scaffold3_cov127	825	p2	(CT)9	18	2890716	2890733
1800	scaffold3_cov127	829	p3	(TCA)5	15	2939149	2939163
1801	scaffold3_cov127	831	p2	(TG)7	14	2946968	2946981
1802	scaffold3_cov127	842	p2	(AC)6	12	2984873	2984884
1803	scaffold3_cov127	844	p2	(AT)6	12	2998967	2998978
1804	scaffold3_cov127	848	p2	(AG)7	14	3039812	3039825
1805	scaffold3_cov127	860	p2	(GT)6	12	3063405	3063416
1806	scaffold3_cov127	861	p2	(TC)7	14	3080055	3080068
1807	scaffold3_cov127	864	p2	(GT)6	12	3084430	3084441
1808	scaffold3_cov127	867	p2	(GT)6	12	3087568	3087579
1809	scaffold3_cov127	874	p2	(TG)7	14	3113330	3113343
1810	scaffold3_cov127	876	p2	(AG)7	14	3128084	3128097
1811	scaffold3_cov127	877	p3	(ATC)6	18	3129698	3129715
1812	scaffold3_cov127	892	p2	(AG)6	12	3201335	3201346
1813	scaffold3_cov127	896	p2	(TC)7	14	3209681	3209694
1814	scaffold3_cov127	899	p2	(CA)6	12	3228206	3228217
1815	scaffold3_cov127	909	p2	(GA)6	12	3248321	3248332
1816	scaffold3_cov127	910	p3	(AAT)5	15	3258437	3258451
1817	scaffold3_cov127	917	p2	(TG)7	14	3266635	3266648
1818	scaffold3_cov127	924	p2	(TC)6	12	3287502	3287513
1819	scaffold3_cov127	926	p3	(ATA)5	15	3290074	3290088
1820	scaffold3_cov127	930	p2	(AC)7	14	3302922	3302935
1821	scaffold3_cov127	931	p2	(AC)8	16	3314625	3314640
1822	scaffold3_cov127	933	p2	(TC)9	18	3334808	3334825
1823	scaffold3_cov127	940	p2	(GA)6	12	3354829	3354840
1824	scaffold3_cov127	943	p2	(AC)6	12	3361407	3361418
1825	scaffold3_cov127	949	p2	(TG)8	16	3366447	3366462
1826	scaffold3_cov127	950	p2	(AC)6	12	3374183	3374194
1827	scaffold3_cov127	952	p2	(AG)6	12	3379613	3379624
1828	scaffold3_cov127	958	p2	(TG)9	18	3393383	3393400
1829	scaffold3_cov127	974	p2	(GA)6	12	3440635	3440646
1830	scaffold3_cov127	979	p2	(GT)9	18	3450745	3450762
1831	scaffold3_cov127	982	p2	(TG)6	12	3455164	3455175
1832	scaffold3_cov127	983	p2	(CT)6	12	3459733	3459744
1833	scaffold3_cov127	984	p2	(TC)6	12	3463378	3463389
1834	scaffold3_cov127	990	p3	(TTG)6	18	3499948	3499965
1835	scaffold3_cov127	991	p2	(TG)7	14	3504963	3504976
1836	scaffold3_cov127	998	p2	(AC)7	14	3524555	3524568
1837	scaffold3_cov127	1000	p2	(AC)6	12	3531154	3531165
1838	scaffold3_cov127	1006	p2	(TG)7	14	3533498	3533511
1839	scaffold3_cov127	1011	p2	(CT)6	12	3539123	3539134
1840	scaffold3_cov127	1014	p2	(TG)6	12	3549594	3549605
1841	scaffold3_cov127	1017	p2	(CT)8	16	3570343	3570358
1842	scaffold3_cov127	1019	p2	(CA)6	12	3579722	3579733
1843	scaffold3_cov127	1023	p2	(AG)6	12	3584877	3584888
1844	scaffold3_cov127	1025	p2	(AG)8	16	3594123	3594138
1845	scaffold3_cov127	1039	p2	(AC)7	14	3630502	3630515
1846	scaffold3_cov127	1045	p2	(TC)7	14	3669566	3669579
1847	scaffold3_cov127	1049	p2	(AG)7	14	3685796	3685809
1848	scaffold3_cov127	1050	p2	(CA)6	12	3686304	3686315
1849	scaffold3_cov127	1059	p2	(CT)9	18	3713599	3713616
1850	scaffold3_cov127	1064	p2	(CA)6	12	3729553	3729564
1851	scaffold3_cov127	1068	p2	(TG)6	12	3745913	3745924
1852	scaffold3_cov127	1084	p3	(TAC)5	15	3818662	3818676
1853	scaffold3_cov127	1085	p2	(CA)7	14	3825129	3825142
1854	scaffold3_cov127	1099	p2	(AG)7	14	3862915	3862928
1855	scaffold3_cov127	1106	p2	(AC)6	12	3928514	3928525
1856	scaffold3_cov127	1107	p3	(TTG)6	18	3930227	3930244
1857	scaffold3_cov127	1108	p2	(AT)6	12	3938754	3938765
1858	scaffold3_cov127	1110	p2	(GT)6	12	3956014	3956025
1859	scaffold3_cov127	1127	p2	(CA)7	14	4090326	4090339
1860	scaffold3_cov127	1129	p2	(GT)6	12	4097239	4097250
1861	scaffold3_cov127	1135	p2	(AC)7	14	4124465	4124478
1862	scaffold3_cov127	1137	p2	(TG)6	12	4141352	4141363
1863	scaffold3_cov127	1148	p2	(TC)6	12	4182371	4182382
1864	scaffold3_cov127	1150	p2	(AG)6	12	4190641	4190652
1865	scaffold3_cov127	1151	p2	(GT)10	20	4204595	4204614
1866	scaffold3_cov127	1153	p2	(CT)7	14	4206498	4206511
1867	scaffold3_cov127	1165	p2	(TA)7	14	4265065	4265078
1868	scaffold3_cov127	1166	p2	(CA)6	12	4266594	4266605
1869	scaffold3_cov127	1168	p3	(ATT)5	15	4306166	4306180
1870	scaffold3_cov127	1179	p2	(AC)9	18	4352825	4352842
1871	scaffold3_cov127	1195	p2	(CA)6	12	4473345	4473356
1872	scaffold3_cov127	1206	p3	(ATA)5	15	4510033	4510047
1873	scaffold3_cov127	1219	p3	(TAA)5	15	4556318	4556332
1874	scaffold3_cov127	1222	p2	(TA)8	16	4564685	4564700
1875	scaffold3_cov127	1231	p3	(ATA)5	15	4585374	4585388
1876	scaffold3_cov127	1238	p2	(TA)8	16	4650981	4650996
1877	scaffold3_cov127	1242	p3	(ATT)5	15	4661959	4661973
1878	scaffold3_cov127	1248	p2	(AC)8	16	4678019	4678034
1879	scaffold3_cov127	1253	p2	(AC)7	14	4694273	4694286
1880	scaffold3_cov127	1267	p3	(AAC)5	15	4759606	4759620
1881	scaffold3_cov127	1268	p2	(TA)6	12	4772286	4772297
1882	scaffold3_cov127	1273	p3	(TAA)5	15	4781841	4781855
1883	scaffold3_cov127	1274	p2	(GT)6	12	4787464	4787475
1884	scaffold3_cov127	1275	p3	(GTA)5	15	4802143	4802157
1885	scaffold3_cov127	1284	p2	(CA)7	14	4845917	4845930
1886	scaffold3_cov127	1306	p2	(TA)7	14	4935965	4935978
1887	scaffold3_cov127	1307	p2	(AG)6	12	4939811	4939822
1888	scaffold3_cov127	1340	p2	(TG)7	14	5156116	5156129
1889	scaffold3_cov127	1341	p2	(TA)7	14	5162440	5162453
1890	scaffold3_cov127	1343	p2	(AC)6	12	5192501	5192512
1891	scaffold3_cov127	1344	p2	(GT)6	12	5193018	5193029
1892	scaffold3_cov127	1346	p2	(AC)10	20	5196490	5196509
1893	scaffold3_cov127	1348	p2	(AG)7	14	5198866	5198879
1894	scaffold3_cov127	1357	p2	(GA)7	14	5240450	5240463
1895	scaffold3_cov127	1365	p2	(GA)7	14	5255128	5255141
1896	scaffold3_cov127	1371	p3	(TTA)6	18	5290794	5290811
1897	scaffold3_cov127	1374	p2	(AT)9	18	5298008	5298025
1898	scaffold3_cov127	1375	p2	(AC)6	12	5299380	5299391
1899	scaffold3_cov127	1380	p3	(TTG)6	18	5312479	5312496
1900	scaffold3_cov127	1389	p2	(TA)8	16	5363844	5363859
1901	scaffold3_cov127	1396	p2	(AT)6	12	5415611	5415622
1902	scaffold3_cov127	1403	p2	(TG)7	14	5457390	5457403
1903	scaffold3_cov127	1406	p2	(GT)6	12	5460306	5460317
1904	scaffold3_cov127	1410	p2	(TC)6	12	5469682	5469693
1905	scaffold3_cov127	1415	p2	(CT)9	18	5488496	5488513
1906	scaffold3_cov127	1419	p2	(TG)7	14	5505240	5505253
1907	scaffold3_cov127	1426	p2	(TG)7	14	5526738	5526751
1908	scaffold3_cov127	1427	p2	(CA)6	12	5529022	5529033
1909	scaffold3_cov127	1430	p2	(AC)6	12	5548195	5548206
1910	scaffold3_cov127	1431	p2	(GT)7	14	5548450	5548463
1911	scaffold3_cov127	1445	p2	(TA)6	12	5609309	5609320
1912	scaffold3_cov127	1450	p2	(CA)6	12	5615692	5615703
1913	scaffold3_cov127	1469	p2	(TC)9	18	5707547	5707564
1914	scaffold3_cov127	1475	p2	(GT)6	12	5723194	5723205
1915	scaffold3_cov127	1481	p2	(CA)7	14	5741380	5741393
1916	scaffold3_cov127	1496	p2	(TC)8	16	5808388	5808403
1917	scaffold3_cov127	1498	p2	(AT)6	12	5812747	5812758
1918	scaffold3_cov127	1499	p2	(AC)6	12	5817204	5817215
1919	scaffold3_cov127	1505	p2	(AT)6	12	5834658	5834669
1920	scaffold3_cov127	1509	p3	(TTG)5	15	5852952	5852966
1921	scaffold3_cov127	1521	p3	(GCA)6	18	5900172	5900189
1922	scaffold3_cov127	1524	p2	(GT)7	14	5910045	5910058
1923	scaffold3_cov127	1525	p2	(TA)7	14	5913807	5913820
1924	scaffold3_cov127	1529	p2	(CA)6	12	5940969	5940980
1925	scaffold3_cov127	1532	p2	(AT)6	12	5956273	5956284
1926	scaffold3_cov127	1543	p2	(GT)6	12	6066486	6066497
1927	scaffold3_cov127	1552	p2	(TG)6	12	6096106	6096117
1928	scaffold3_cov127	1556	p2	(CT)6	12	6127241	6127252
1929	scaffold3_cov127	1563	p2	(CA)7	14	6141164	6141177
1930	scaffold3_cov127	1566	p2	(AC)9	18	6168094	6168111
1931	scaffold3_cov127	1569	p2	(AC)6	12	6175634	6175645
1932	scaffold3_cov127	1570	p2	(TG)7	14	6176667	6176680
1933	scaffold3_cov127	1572	p2	(CT)8	16	6177104	6177119
1934	scaffold3_cov127	1575	p2	(CT)6	12	6178617	6178628
1935	scaffold3_cov127	1578	p2	(CT)6	12	6182866	6182877
1936	scaffold3_cov127	1585	p2	(TC)6	12	6187695	6187706
1937	scaffold3_cov127	1586	p2	(GT)6	12	6204461	6204472
1938	scaffold3_cov127	1595	p2	(CA)6	12	6234468	6234479
1939	scaffold3_cov127	1596	p2	(CA)7	14	6238084	6238097
1940	scaffold3_cov127	1598	p2	(CA)6	12	6244426	6244437
1941	scaffold3_cov127	1606	p2	(AC)6	12	6271567	6271578
1942	scaffold3_cov127	1611	p2	(TC)6	12	6292896	6292907
1943	scaffold3_cov127	1613	p2	(TC)7	14	6314151	6314164
1944	scaffold3_cov127	1619	p2	(AC)6	12	6340641	6340652
1945	scaffold3_cov127	1627	p2	(TA)7	14	6374510	6374523
1946	scaffold3_cov127	1637	p2	(AC)9	18	6419658	6419675
1947	scaffold3_cov127	1639	p2	(CA)6	12	6436435	6436446
1948	scaffold3_cov127	1643	p3	(TGC)5	15	6459899	6459913
1949	scaffold3_cov127	1645	p2	(TG)6	12	6477427	6477438
1950	scaffold3_cov127	1650	p2	(AG)6	12	6495147	6495158
1951	scaffold3_cov127	1651	p2	(AT)6	12	6497621	6497632
1952	scaffold3_cov127	1653	p2	(GT)6	12	6507072	6507083
1953	scaffold3_cov127	1656	p4	(ATAA)5	20	6515416	6515435
1954	scaffold3_cov127	1665	p2	(AC)6	12	6567563	6567574
1955	scaffold3_cov127	1670	p2	(GA)7	14	6594521	6594534
1956	scaffold3_cov127	1677	p2	(AC)6	12	6609847	6609858
1957	scaffold3_cov127	1680	p3	(CCA)5	15	6636419	6636433
1958	scaffold3_cov127	1681	p2	(AT)6	12	6640809	6640820
1959	scaffold3_cov127	1701	p2	(CA)6	12	6806930	6806941
1960	scaffold3_cov127	1703	p3	(TGT)5	15	6818470	6818484
1961	scaffold3_cov127	1705	p2	(CA)6	12	6834439	6834450
1962	scaffold3_cov127	1714	p2	(CG)8	16	6885021	6885036
1963	scaffold3_cov127	1715	p4	(TAAA)5	20	6890432	6890451
1964	scaffold3_cov127	1716	p2	(GT)6	12	6893783	6893794
1965	scaffold3_cov127	1717	p3	(GTG)5	15	6896353	6896367
1966	scaffold3_cov127	1719	p2	(GT)6	12	6903122	6903133
1967	scaffold3_cov127	1729	p2	(AG)6	12	6948699	6948710
1968	scaffold3_cov127	1730	p4	(AGGC)5	20	6949871	6949890
1969	scaffold3_cov127	1741	p2	(AC)7	14	6989448	6989461
1970	scaffold3_cov127	1743	p2	(TG)7	14	6993847	6993860
1971	scaffold3_cov127	1748	p2	(CT)7	14	7025631	7025644
1972	scaffold3_cov127	1760	p2	(CA)6	12	7072128	7072139
1973	scaffold3_cov127	1762	p2	(AT)7	14	7087665	7087678
1974	scaffold3_cov127	1765	p3	(TTA)5	15	7093444	7093458
1975	scaffold3_cov127	1769	p2	(AC)6	12	7127975	7127986
1976	scaffold3_cov127	1776	p2	(AC)8	16	7176199	7176214
1977	scaffold3_cov127	1779	p2	(GA)6	12	7195819	7195830
1978	scaffold3_cov127	1781	p2	(TA)8	16	7205619	7205634
1979	scaffold3_cov127	1782	p2	(TG)9	18	7209259	7209276
1980	scaffold3_cov127	1783	p4	(TCTT)5	20	7209388	7209407
1981	scaffold3_cov127	1787	p2	(TG)6	12	7216528	7216539
1982	scaffold3_cov127	1788	p3	(TAA)5	15	7223255	7223269
1983	scaffold3_cov127	1789	p2	(AT)7	14	7224032	7224045
1984	scaffold3_cov127	1797	p2	(CT)6	12	7240659	7240670
1985	scaffold3_cov127	1812	p3	(GAT)5	15	7281805	7281819
1986	scaffold3_cov127	1815	p2	(CA)7	14	7290933	7290946
1987	scaffold3_cov127	1826	p2	(CT)7	14	7347939	7347952
1988	scaffold3_cov127	1828	p3	(GTT)5	15	7357845	7357859
1989	scaffold3_cov127	1836	p2	(AT)6	12	7385616	7385627
1990	scaffold3_cov127	1837	p4	(TATT)5	20	7395584	7395603
1991	scaffold3_cov127	1838	p2	(TC)6	12	7397132	7397143
1992	scaffold3_cov127	1839	p4	(TTCA)5	20	7400666	7400685
1993	scaffold3_cov127	1841	p2	(GA)6	12	7422855	7422866
1994	scaffold3_cov127	1849	p2	(TA)7	14	7449743	7449756
1995	scaffold3_cov127	1852	p2	(TA)8	16	7458963	7458978
1996	scaffold3_cov127	1854	p2	(GT)8	16	7466346	7466361
1997	scaffold3_cov127	1857	p2	(TC)7	14	7491685	7491698
1998	scaffold3_cov127	1877	p2	(AC)8	16	7614314	7614329
[truncated: 31,838 more rows]

## Sheet: Table S7
Table S7. Summary of the total developed and the final identified SSR loci.
	Developed SSR loci (144,693)		Final identified SSR loci (33,836)
Motifs	Number	Percentage (%)	Number	Percentage (%)
Di-	103546	71.56	28009	82.78
Tri-	24036	16.61	5200	15.37
Tetra-	13818	9.55	602	1.78
Penta-	3000	2.07	23	0.07
Hexa-	293	0.2	2	0.005
Total	144693	100	33836	100

## Sheet: Table S8
Table S8. Screening the optimized SSR loci for genetic diversity analysis from 50 randomly selected SSR loci using three steps of evaluation
SSR loci	Primer name	Primer sequences (5'-3')	Step I			Step II	Step III
			Amplification success	Single stripe	Expected length	Polymorphism	Null allele (MICRO-CHECKER)	Null allele frequencies > 0.2 (CERVUS)	Linkage disequilibrium (GENPOP)
AG1	AG1-1F	TGTGTGTGGAGGGGTAAGGT	YES	YES	YES	NOT APPLICABLE
	AG1-1R	CAAACCGGCCAACAAGATAC	YES	YES	YES	NO
AG2	AG2-1F	CTGCAAATGAGGGTTGTCCT	YES	YES	YES	NOT APPLICABLE
AG2	AG2-1R	TCAAACACAGGAAACCAGAGG	YES	YES	YES	NO
AG3	AG3-1F	CTGTGGCAACAAAGTTGTAAAG	YES	NO	NO
AG3	AG3-1R	GCCAGTAAACACAGGGAAGC	YES	YES	YES
AG4	AG4-1F	CACCACAGCATTCTGGATCA	YES	YES	YES	YES	YES	YES	YES
AG4	AG4-1R	TCTGCCTGGAGGAAGAGAGA	YES	YES	YES	YES
AG5	AG5-1F	CACACATTCGGTTTCAATGG	YES	YES	YES	NOT APPLICABLE
AG5	AG5-1R	AAAGGCACTCTGCCAATGTC	YES	YES	YES	NO
AG6	AG6-1F	TCAAACCACATTTTGATTGGAT	YES	YES	YES	YES	NO
AG6	AG6-1R	ATGTTGTTGTTGTGCCCAGA	YES	YES	YES	YES
AG7	AG7-1F	CGTGATGAAAAGGATGCAAA	YES	YES	YES	NO
AG7	AG7-1R	ATGCACATTGTTCAGGTGGA	YES	YES	YES	NO
AG8	AG8-1F	TTCACTGTTGTCTCTTTCTTCCA	YES	YES	YES	NOT APPLICABLE
AG8	AG8-1R	TCAAATGGCACAAAATTCCA	YES	YES	YES	NO
AG9	AG9-1F	GCACAGTCAAAAGCTTCATGG	YES	YES	YES	NOT APPLICABLE
AG9	AG9-1R	TGCTCCCATTAGAGATTCACAA	YES	YES	YES	NO
AG10	AG10-1F	CATTTTTCATCCCTTCATTTTG	YES	YES	YES	NOT APPLICABLE
AG10	AG10-1R	GGAACATTCCACGGATCACT	YES	YES	YES	NO
AG11	AG11-1F	CGTTTTGGACGAAATCAGAAA	YES	YES	YES	NO
AG11	AG11-1R	GCTTTGATTCGTTGATCTGTCA	YES	YES	YES	NO
AG12	AG12-1F	AGTGCAGAAAGAGCACAGCA	YES	YES	YES	NO
AG12	AG12-1R	CACGATTTTGTTTGTGAAACTG	YES	YES	YES	NO
AG13	AG13-1F	ATTAGAGCTGGGCACTGTGG	YES	YES	YES	YES	YES	YES	YES
AG13	AG13-1R	CCCAACATCTGAGCACACAC	YES	YES	YES	YES
AG14	AG14-1F	TGTGAAACGAATTTGGTGGA	YES	YES	YES	NOT APPLICABLE
AG14	AG14-1R	ATCATCTCTGCCTCCCACAC	YES	YES	YES	NO
AG15	AG15-1F	GAATTGGGAGGTGTGGAATG	YES	YES	YES	YES	NO	NO
AG15	AG15-1R	TGAACATTTCTGTTTCTTGCATTT	YES	YES	YES	NO
AG16	AG16-1F	TGCCACATTTGGAGCTCTTT	YES	YES	YES	NOT APPLICABLE
AG16	AG16-1R	AAACACAAGCCCACAGGAGT	YES	YES	YES	NO
AG17	AG17-1F	TTGACACGGCCTGTAAAATG	YES	YES	YES	YES	YES	YES	NO
AG17	AG17-1R	GTTTTTGCACTCCACTGTGC	YES	YES	YES	YES
AG18	AG18-1F	GTGCTGGGTTTACGAGCAAT	YES	YES	YES	NOT APPLICABLE
AG18	AG18-1R	TAGGCTGGACGGAATTTAGG	YES	YES	YES	NO
AG19	AG19-1F	AATGCCTCCGTTGACACTTG	YES	YES	YES	YES	YES	YES	YES
AG19	AG19-1R	AAAAAGCTGAAGCGGAGTCT	YES	YES	YES	YES
AG20	AG2-1F	GCAAGTTCCCTTCACATCGT	YES	YES	YES	NOT APPLICABLE
AG20	AG2-1R	GTGGCAGAAACCCAGGTAAA	YES	YES	YES	NO
AG21	AG21-1F	CAGAGCTCTTCTCTGCGTCA	YES	NO	NO	—
AG21	AG21-1R	CTGCAGCATCCCATTTCTCT	YES	NO	NO	—
AG22	AG22-1F	CCAAACACGGTGAATTTTTG	YES	YES	YES	YES	YES	YES	YES
AG22	AG22-1R	GGAAGAACTGCGTCGGTAAG	YES	YES	YES	YES
AG23	AG23-1F	CACAGTGAGCCATCTGAGGA	YES	YES	YES	YES	YES	YES	NO
AG23	AG23-1R	CCAGATTTTGCATGGGATTT	YES	YES	YES	YES
AG24	AG24-1F	GATCACCTTCCAACGGATGT	YES	YES	YES	NO
AG24	AG24-1R	TCTGCAGTGACCCTGACTGT	YES	YES	YES	NO
AG25	AG25-1F	CCTTTTACCTGCTTGCTGGA	YES	YES	YES	YES	YES	YES	YES
AG25	AG25-1R	TGCAGTGTACGTGTGTGGAA	YES	YES	YES	YES
AG26	AG26-1F	ATCAGGCCTCAAGCAAAAAG	YES	NO	NO	—
AG26	AG26-1R	GCCCTGATCCCATTACAGAA	YES	NO	NO	—
AG27	AG27-1F	GTGGCAAATCAATGAGGACA	YES	YES	YES	NO
AG27	AG27-1R	TCACATTTGGTTTGGACACAG	YES	YES	YES	NO
AG28	AG28-1F	TTTCAGGACAAAAGCAAACTCA	YES	YES	YES	NOT APPLICABLE
AG28	AG28-1R	CTTATCCGGGAGTGGACTGA	YES	YES	YES	NO
AG29	AG29-1F	CTCAAAACCCCCAGCAAAT	YES	YES	YES	NO
AG29	AG29-1R	GATGAGGGCTCAGGGTGTAA	YES	YES	YES	NO
AG30	AG30-1F	TGCAGATGGTGAACCAAAGA	YES	YES	YES	NO
AG30	AG30-1R	TGAAACCTGGCTTAGAAATGTG	YES	YES	YES	NO
AG31	AG31-1F	TCTTTTTCCCCATTTCCTTC	YES	YES	YES	NOT APPLICABLE
AG31	AG31-1R	TCAGGCGAGGCATAAGATTT	YES	YES	YES	NO
AG32	AG32-1F	TCCATCAGCTGGCAATTACA	YES	YES	YES	NOT APPLICABLE
AG32	AG32-1R	AGGTAGGCGTGAACCATTTG	YES	YES	YES	NO
AG33	AG33-1F	TTGCCATGAGATCCTGTGTC	YES	YES	YES	YES	YES	YES	YES
AG33	AG33-1R	CCTTTCCCCGTTTTCTTCTC	YES	YES	YES	YES
AG34	AG34-1F	GTGTATGTGCTGCAGGGTGA	YES	YES	YES	YES	YES	YES	YES
AG34	AG34-1R	TTGTGCCTCTCCAGTTCTCC	YES	YES	YES	YES
AG35	AG35-1F	GTTTGTTTGGCCTGAAGGAA	YES	YES	YES	NOT APPLICABLE
AG35	AG35-1R	AGAGGTGTGAAGGATCTCGAA	YES	YES	YES	NO
AG36	AG36-1F	CTTCAGTGAGGTGACGCTTG	YES	YES	YES	YES	YES	NO
AG36	AG36-1R	GCACTATTTAAGGGCTTTTGC	YES	YES	YES	YES
AG37	AG37-1F	GACAATCTCGCCTCCCTTC	YES	YES	YES	YES	YES	YES	YES
AG37	AG37-1R	TTCTGCCTCTATCGCTCACA	YES	YES	YES	YES
AG38	AG38-1F	CCAAAGGTGTGTTCACATGC	YES	YES	YES	NOT APPLICABLE
AG38	AG38-1R	TCTCTGCTCCCAAGAGAAGC	YES	YES	YES	NO
AG39	AG39-1F	GGAGCAGGAGAGAGGTCAGA	YES	YES	YES	NO
AG39	AG39-1R	TGACGTGTTCTCGTTTGAGG	YES	YES	YES	NO
AG40	AG40-1F	ACAGCCCAAAACTTCAGCAC	YES	YES	YES	NOT APPLICABLE
AG40	AG40-1R	CTTCTCCCTCAATCCATCCA	YES	YES	YES	NO
AG41	AG41-1F	TGCAGCGTGTGTGTGTATGT	YES	YES	YES	NOT APPLICABLE
AG41	AG41-1R	GCCTGGTATTTACCCTGCTG	YES	YES	YES	NO
AG42	AG42-1F	AGAGACGATGCCGTTAGTCC	YES	YES	YES	NOT APPLICABLE
AG42	AG42-1R	GCACACCACTTGATTTGCAC	YES	YES	YES	NO
AG43	AG43-1F	CTGCCTGAGGTAACCGTGAT	YES	YES	YES	YES	YES	YES	YES
AG43	AG43-1R	GACATGGCCACCTCCTTAAA	YES	YES	YES	YES
AG44	AG44-1F	GAATTTGGCAAAGGAACCAA	YES	YES	YES	YES	YES	YES	YES
AG44	AG44-1R	TCCATCCACCTGCATCATAA	YES	YES	YES	YES
AG45	AG45-1F	ACAGCGCTTTTTGGACTGAT	YES	YES	YES	YES	YES	YES	YES
AG45	AG45-1R	TGAATGTGAGCTTCATTTCCAG	YES	YES	YES	YES
AG46	AG46-1F	CCGGCCCAGATTTACTCATT	YES	YES	YES	NOT APPLICABLE
AG46	AG46-1R	GCCTGGTGCCATATGAGAAT	YES	YES	YES	NO
AG47	AG47-1F	AACCCCTCGAAAGACTGTCA	YES	YES	YES	NO
AG47	AG47-1R	TATGTAACTTGGCCGGTTCG	YES	YES	YES	YES
AG48	AG48-1F	CTGTTGGCCCTCCAGTATGT	YES	YES	YES	NO
AG48	AG48-1R	GGTTCCCTGCATGATTGAAA	YES	YES	YES	NO
AG49	AG49-1F	GGGGTTCACTGTGCTCTCTC	YES	YES	YES	NOT APPLICABLE
AG49	AG49-1R	CCCAATTCAACTTGCCAAAC	YES	YES	YES	NO
AG50	AG50-1F	GCCATAATGCTCCTCACCTC	YES	YES	YES	YES	NO
AG50	AG50-1R	TCCCCAGGTACGCTGTTTTA	YES	YES	YES	YES

## Sheet: Table S9
Table S9. Details of the 11 SSR markers that used for a preliminary genetic analysis of A. grahami
SSR loci	SSR position (Scaffold no._start_end)	Motif	Repeat number	Forward primer sequence	Reversed Primer sequence	Excepted length（bp）
AG4	scaffold68_cov128_9181378_9181391	AC	7	CACCACAGCATTCTGGATCA	TCTGCCTGGAGGAAGAGAGA	120
AG13	scaffold170_cov123_2693683_2693694	AC	6	ATTAGAGCTGGGCACTGTGG	CCCAACATCTGAGCACACAC	145
AG19	scaffold328_cov125_1850929_1850942	TG	7	AATGCCTCCGTTGACACTTG	AAAAAGCTGAAGCGGAGTCT	108
AG22	scaffold333_cov128_8943508_8943521	AT	7	CCAAACACGGTGAATTTTTG	GGAAGAACTGCGTCGGTAAG	139
AG25	scaffold509_cov124_1044342_1044355	CA	7	CCTTTTACCTGCTTGCTGGA	TGCAGTGTACGTGTGTGGAA	154
AG33	scaffold873_cov120_71963_71978	GA	8	TTGCCATGAGATCCTGTGTC	CCTTTCCCCGTTTTCTTCTC	100
AG34	scaffold981_cov115_171340_171351	AC	6	GTGTATGTGCTGCAGGGTGA	TTGTGCCTCTCCAGTTCTCC	151
AG37	scaffold998_cov129_369584_369597	GA	7	GACAATCTCGCCTCCCTTC	TTCTGCCTCTATCGCTCACA	183
AG43	scaffold6008_cov127_89219_89230	TG	6	CTGCCTGAGGTAACCGTGAT	GACATGGCCACCTCCTTAAA	123
AG44	scaffold9881_cov123_152027_152044	TG	9	GAATTTGGCAAAGGAACCAA	TCCATCCACCTGCATCATAA	138
AG45	scaffold14357_cov127_644314_644327	CA	7	ACAGCGCTTTTTGGACTGAT	TGAATGTGAGCTTCATTTCCAG	137

## Sheet: Table S10
Table S10. Basic genetic parameters at 11 SSR loci of A. grahami based on 30 samples per population
Populations	Parameters	SSR loci											Mean	SD
		AG4	AG13	AG19	AG22	AG25	AG33	AG34	AG37	AG43	AG44	AG45
EFCC1	Na	2	2	5	3	2	4	4	5	2	5	2	3.27273	1.3484
	Ho	0.167	0.433	0.667	0.467	0.2	0.733	0.4	0.467	0.633	0.6	0.367	0.466727	0.182465
	He	0.155	0.463	0.658	0.396	0.183	0.535	0.337	0.433	0.503	0.511	0.345	0.410818	0.150204
	PIC	0.141	0.351	0.585	0.335	0.164	0.466	0.295	0.387	0.372	0.455	0.282	0.348455	0.129493
	Fis	-0.0741	0.0645	-0.0131	-0.182	-0.0943	-0.3795	-0.1897	-0.0784	-0.2638	-0.177	-0.0633	-0.131882	0.123125
	HWE	1	1	0.0002*	0.2341	1	0.0641	0.6866	1	0.2634	0.6557	1
EFCC2	Na	2	2	4	4	2	5	2	3	3	5	2	3.09091	1.22103
	Ho	0.033	0.433	0.6	0.433	0.067	0.933	0.7	0.367	0.333	0.533	0.533	0.451364	0.259573
	He	0.033	0.381	0.454	0.373	0.066	0.644	0.463	0.321	0.352	0.498	0.398	0.362091	0.177792
	PIC	0.032	0.305	0.383	0.344	0.062	0.576	0.351	0.293	0.297	0.431	0.315	0.308091	0.152584
	Fis	0	-0.139	-0.3299	-0.1636	-0.0175	-0.4617	-0.5263	-0.1434	0.0538	-0.0716	-0.3488	-0.195273	0.193955
	HWE	-	0.6413	0.2432	1	1	0.0007*	0.0043*	1	0.2643	0.3109	0.0762
Huoyanshan	Na	3	3	4	2	2	4	3	4	2	4	2	3	0.894427
	Ho	0.267	0.4	0.467	0.467	0.267	0.8	0.467	0.533	0.367	0.7	0.2	0.448636	0.1821
	He	0.288	0.332	0.449	0.364	0.235	0.569	0.406	0.458	0.413	0.594	0.183	0.390091	0.12801
	PIC	0.251	0.283	0.395	0.294	0.204	0.499	0.332	0.412	0.324	0.52	0.164	0.334364	0.11341
	Fis	0.0739	-0.2104	-0.0397	-0.2889	-0.1373	-0.4161	-0.1518	-0.1688	0.1139	-0.1825	-0.0943	-0.136545	0.151121
	HWE	0.5919	0.6308	1	0.2963	1	0.0104*	0.7279	1	0.655	0.7382	1
Luchong	Na	2	2	2	5	2	3	2	3	3	4	3	2.81818	0.98165
	Ho	0.1	0.3	0.633	0.133	0.267	0.6	0.5	0.367	0.367	0.633	0.4	0.390909	0.186769
	He	0.097	0.413	0.44	0.13	0.282	0.484	0.381	0.345	0.382	0.603	0.341	0.354364	0.145928
	PIC	0.09	0.324	0.339	0.126	0.239	0.39	0.305	0.313	0.333	0.511	0.303	0.297545	0.115776
	Fis	-0.0357	0.277	-0.45	-0.0265	0.0569	-0.2443	-0.3182	-0.0633	0.042	-0.0515	-0.1777	-0.0901182	0.199008
	HWE	1	0.184	0.0275*	1	1	0.2974	0.1417	0.7512	0.7764	0.858	1
Na, number of alleles per locus; Ne, effective number of alleles; Ho, observed heterozygosity; He, expected heterozygosity; PIC, polymorphism information content; Fis, inbreeding coefficient; HWE, Hardy-Weinberg equilibrium; *, indicated the probability of significant deviation from HWE.
